# Supplementary material for: Metabolic syndrome and related factors in Cameroonian women under contraceptive use
Source: PLoS One. 2024 Nov 26;19(11):e0309054. doi: 10.1371/journal.pone.0309054 (PMC11594511; doi:10.1371/journal.pone.0309054)
Supplement: S1 File — HDL-c = High density lipoproteins cholesterol; LDL-c = Low Density Lipoproteins cholesterol; TG = Triglyceride; SBP = Systolic Blood Pressure; DBP = Diastolic Blood Pressure; BMI = Body Mass Index; HT = Herpertensive; WC = Waist Circumference. (XLS) [file pone.0309054.s001.xls]

## Sheet: Feuil1
IDofparticipant	WC	TA	glycemia NCEP	B c	TG	district	matrimonialsituation	occupation	schoollevel	height	weight	BMI	BMI	diabetes	HT	cardiacpathology	myomesfibromes	diabetes1	HT1	obesity	cardiacpathology1	Contraceptiveduration	Contraceptiveused	injectable	Implant	Pondration	menstruation	numberofchildbirth	numberoffruitsperweek	numberoffisheatingperweek	numberofdairyproducteatingperweek	delicatessenconsumption	vegetablesconsumption	Fculentscralesetlgumineuses	sweetdrink	water	tea	coffee	herbal teas	alcohol	breakfast	numberofmeal	saltonmeal	bakerys	meat	Age	N6numberofchildborned	Religion	GlobalRecordId
60	good	good	good	bad	good	Bepanda	married	else	secondary	1.6	56	21.875	Normal	0	0	0	0	0	0	0	0	36	Implant		JADELLE	0	1	3	0	1 to 2	0	rarely	1 time	more than4 time	never or rarely	more than1.5 litter	0	0	0	2 to 3 time	rarely	2	ever	1 time	3 or 4 time	25 - 34	3	Protestant	0086e53b-5333-41bd-a2c7-025ffb93d7cf
30	bad	bad	good	good	good	Pk 9	bachelor	housewife	secondary	1.67	80	28.6851	overweight	0	0	0	0	0	0	-1	0	84	injectable Contraceptive	SAYANA PRESS		1	1	5	0	1 to 2	1 to 2	rarely	3 to 4 time	2 time	2 to 3 time	more than1.5 litter	-1	0	0	2 to 3 time	rarely	2	ever	many time	one time	35 - 44	2	Catholic	01706b53-3b73-4437-bf7d-f03bd08fba06
49	bad	good	good	good	good	Bepanda	married	else	primary	1.68	75	26.5731	overweight	0	0	0	0	0	0	0	0	6	Implant		JADELLE	1	1	5	1	3 to 4	0	rarely	1 time	more than4 time	2 to 3 time	1 to 1.5 litter	0	-1	0	abort one time	rarely	2	ever	every day	one time	25 - 34	3	Catholic	01942bc3-5dee-4972-a92b-e4aec01be7b5
63	bad	good	good	bad	good	Bepanda	bachelor	else	secondary	1.66	77	27.9431	overweight	0	0	0	0	0	-1	0	0	120	injectable Contraceptive	DEPO PROVERA		1	1	4	1	more than4	0	rarely	rarely	Rarely	at least one time	more than1.5 litter	0	0	-1	never or rarely	rarely	2	ever	every day	one time	35 - 44	2	Catholic	048c218a-3529-4888-b5f0-26e7f881ce55
36	bad	good	good	bad	good	Makepe	married	student	academic	1.64	90	33.4622	Obesity of class I	0	0	0	0	-1	0	0	0	24	Implant		JADELLE	1	1	3	2 to 3	more than4	1 to 2	rarely	3 to 4 time	3 to 4 time	never or rarely	more than1.5 litter	-1	0	0	every day	rarely	2	ever	rarely	rarelyor never	25 - 34	3	Catholic	04cb5cf3-bab2-4d09-a802-aec3054c26ec
65	good	good	good	bad	good	Bepanda	bachelor	student	academic	1.6	55	21.4844	Normal	0	0	0	0	-1	0	-1	-1	14	Implant		IMPLANON	0	1	0	0	more than4	0	4 to 5 time	3 to 4 time	3 to 4 time	every day	½ to 1 litter	0	0	0	abort one time	rarely	2	ever	many time	3 or 4 time	15 - 24	0	Catholic	051c47aa-d319-4449-91df-610bd291303b
10	good	good	good	good	good	Bonangang	bachelor	else	secondary	1.55	64	26.6389	overweight	0	0	0	0	0	0	0	0	6	injectable Contraceptive	SAYANA PRESS		0	1	1	1	more than4	1 to 2	rarely	rarely	2 time	never or rarely	1 to 1.5 litter	0	0	0	abort one time	rarely	2	ever	1 time	3 or 4 time	25 - 34	1	Catholic	159f36a5-818c-4426-9b71-0a23a228ddde
58	good	good	good	good	good	Makepe	married	else	secondary	1.65	71	26.079	overweight	0	0	0	0	-1	0	-1	0	72	Implant		JADELLE	0	1	4	more than3	1 to 2	3 to 4	rarely	3 to 4 time	2 time	2 to 3 time	more than1.5 litter	0	0	0	never or rarely	rarely	2	often	every day	3 or 4 time	35 - 44	6	Catholic	1814798e-907c-468e-8cda-909a46ca6c2c
59	good	good	good	bad	good	Ndogpassi	bachelor	housewife	academic	1.7	59	20.4152	Normal	0	0	0	0	0	0	0	0	8	Implant		IMPLANON	0	1	2	0	3 to 4	more than4	rarely	1 time	3 to 4 time	never or rarely	more than1.5 litter	0	0	0	2 to 3 time	rarely	2	ever	1 time	one time	25 - 34	1	Protestant	1c9e2204-ba2a-438b-98d1-75f4df70ea84
67	good	good	good	good	good	Kotto	married	administrative framework	secondary	1.65	60	22.0386	Normal	0	0	0	0	-1	-1	0	0	8	Implant		JADELLE	0	1	7	2 to 3	3 to 4	more than4	rarely	1 time	more than4 time	2 to 3 time	½ to 1 litter	0	0	0	abort one time	smooth	3	ever	every day	3 or 4 time	35 - 44	4	Catholic	1e096f48-4c4e-431d-9201-b20d936ead6d
77	bad	good	good	bad	good	Bepanda	bachelor	shopkeeper	academic	1.63	79	29.7339	overweight	0	0	0	0	-1	-1	-1	0	7	IUD			0	1	1	2 to 3	3 to 4	0	rarely	1 time	more than4 time	2 to 3 time	½ to 1 litter	-1	-1	0	2 to 3 time	smooth	2	ever	many time	3 or 4 time	25 - 34	0	Protestant	1f62d510-4b68-4f42-9428-46eec6aa9993
3	good	bad	good	bad	good	Ndogbati	bachelor	housewife	academic	1.61	66	25.462	overweight	0	0	0	0	0	0	0	0	18	injectable Contraceptive	DEPO PROVERA		0	1	4	more than3	1 to 2	more than4	rarely	1 time	3 to 4 time	never or rarely	1 to 1.5 litter	0	0	-1	never or rarely	rarely	2	often	many time	3 or 4 time	25 - 34	3	Catholic	20720690-f13e-4022-ad13-659004d80e8a
27	good	bad	good	good	good	Yassa	married	else	academic	1.67	68	24.3824	Normal	0	0	0	0	0	-1	0	0	65	Implant		JADELLE	0	1	4	1	1 to 2	1 to 2	rarely	1 time	3 to 4 time	at least one time	½ to 1 litter	0	0	0	abort one time	rarely	2	ever	1 time	one time	35 - 44	4	Protestant	21c243de-7f7b-4467-8adb-c9e7a47dbd7d
34	bad	bad	good	good	good	Pk 14	bachelor	housewife	primary	1.62	74	28.1969	overweight	0	0	0	0	-1	0	0	0	60	injectable Contraceptive	SAYANA PRESS		0	1	4	more than3	3 to 4	1 to 2	every day	3 to 4 time	3 to 4 time	never or rarely	more than1.5 litter	0	0	-1	2 to 3 time	smooth	2	ever	1 time	3 or 4 time	35 - 44	4	Catholic	25cd1c8d-adca-4002-a461-e02ae6d97a6a
28	bad	good	good	good	good	Pk 13	bachelor	civil servant	academic	1.63	81	30.4867	Obesity of class I	0	0	0	0	-1	-1	-1	0	6	Implant		JADELLE	0	1	1	more than3	more than4	1 to 2	rarely	3 to 4 time	3 to 4 time	2 to 3 time	more than1.5 litter	0	0	0	abort one time	rarely	2	ever	rarely	one time	25 - 34	1	Catholic	2b018851-4912-4883-831a-d1e3f98e6873
41	bad	good	good	good	good	Logbessor	married	shopkeeper	secondary	1.55	85	35.3798	Obesity of class I	0	0	0	0	0	0	0	0	26	injectable Contraceptive	SAYANA PRESS		1	1	3	0	1 to 2	0	rarely	rarely	2 time	never or rarely	½ to 1 litter	0	0	0	never or rarely	smooth	2	ever	rarely	3 or 4 time	35 - 44	2	Protestant	2baa08fa-e173-45c3-bb52-5e0b74179cf2
69	good	good	good	good	good	Bepanda	bachelor	pupil	secondary	1.59	59	23.3377	Normal	0	0	0	0	-1	0	0	0	17	Implant		JADELLE	0	1	0	2 to 3	more than4	more than4	rarely	rarely	3 to 4 time	at least one time	more than1.5 litter	0	0	0	never or rarely	smooth	3	ever	rarely	rarelyor never	15 - 24	0	Catholic	2fa62ca9-15ed-42ca-a3e6-418e71c69e92
71	bad	good	good	good	good	Bepanda	married	housewife	secondary	1.59	80	31.6443	Obesity of class I	0	0	0	0	-1	-1	0	0	12	IUD			0	1	1	0	3 to 4	0	4 to 5 time	3 to 4 time	more than4 time	never or rarely	more than1.5 litter	-1	0	0	never or rarely	rarely	2	ever	many time	one time	25 - 34	1	Catholic	38a00f13-b8d9-4177-925c-f1e727e50e5d
56	bad	bad	good	good	good	Bepanda	bachelor	frameworkd’administration	secondary	1.65	73	26.8136	overweight	0	0	0	0	-1	0	0	0	36	Implant		JADELLE	1	1	3	2 to 3	1 to 2	0	rarely	3 to 4 time	3 to 4 time	never or rarely	1 to 1.5 litter	0	0	0	every day	more and unbalanced	3	ever	every day	at every meal	25 - 34	1	Catholic	3a4de6eb-992f-4d40-bfb8-bc05644777bd
61	good	good	good	bad	good	Bonamorssadi	married	frameworkd’administration	secondary	1.6	62	24.2187	Normal	0	0	0	0	-1	-1	0	0	48	injectable Contraceptive	DEPO PROVERA		0	1	3	0	3 to 4	0	2 to 3 time	3 to 4 time	3 to 4 time	never or rarely	more than1.5 litter	0	-1	0	2 to 3 time	rarely	2	ever	every day	one time	25 - 34	2	Catholic	3dd942eb-a308-4944-8aec-f63d1d752fc3
18	good	good	good	bad	good	Cité des palmiers	bachelor	housewife	primary	1.7	65	22.4913	Normal	0	0	0	0	0	-1	0	0	36	injectable Contraceptive	SAYANA PRESS		1	1	6	1	1 to 2	more than4	rarely	3 to 4 time	3 to 4 time	never or rarely	more than1.5 litter	0	0	0	never or rarely	smooth	4	ever	rarely	3 or 4 time	25 - 34	5	else	3f16f3f4-58de-4252-b84c-fd4c2290a207
14	good	good	good	good	good	Pk 14	bachelor	housewife	secondary	1.65	67	24.6097	Normal	0	0	0	-1	0	0	0	0	1	injectable Contraceptive	SAYANA PRESS		0	0	4	0	more than4	1 to 2	2 to 3 time	1 time	3 to 4 time	every day	1 to 1.5 litter	0	0	0	abort one time	more and unbalanced	4	ever	every day	3 or 4 time	25 - 34	2	else	42627c17-40ba-4dde-afa0-5fbdeb7d4620
6	good	good	good	bad	good	Yassa	married	else	primary	1.6	66	25.7812	overweight	0	0	0	0	0	-1	0	0	48	injectable Contraceptive	DEPO PROVERA		1	1	3	2 to 3	3 to 4	0	2 to 3 time	1 time	more than4 time	every day	1 to 1.5 litter	0	-1	-1	never or rarely	rarely	2	ever	every day	3 or 4 time	35 - 44	3	Catholic	438a842c-54a1-4692-a0a3-5f7894ddc2d9
12	good	good	good	good	good	Pk 14	bachelor	else	secondary	1.68	55	19.487	Normal	0	0	0	0	0	0	0	0	14	injectable Contraceptive	SAYANA PRESS		0	1	2	2 to 3	more than4	3 to 4	rarely	1 time	3 to 4 time	never or rarely	1 to 1.5 litter	0	0	0	2 to 3 time	rarely	2	ever	many time	3 or 4 time	15 - 24	1	Catholic	454cb96f-6983-4519-abf4-851d832ebad8
73	good	good	good	bad	good	Cité des palmiers	bachelor	civil servant	secondary	1.72	67	22.6474	Normal	0	0	0	0	0	-1	0	0	36	IUD			0	1	6	1	1 to 2	more than4	rarely	3 to 4 time	more than4 time	never or rarely	1 to 1.5 litter	-1	-1	0	never or rarely	smooth	4	ever	rarely	3 or 4 time	25 - 34	5	Catholic	4673d1d3-1dc8-4a6f-a4bb-85c1cd51d525
46	bad	good	good	good	good	Bepanda	married	housewife	secondary	1.59	80	31.6443	Obesity of class I	0	0	0	0	-1	0	0	0	12	Implant		JADELLE	1	1	1	0	3 to 4	0	rarely	1 time	more than4 time	never or rarely	more than1.5 litter	0	0	0	never or rarely	rarely	2	ever	many time	one time	15 - 24	1	Catholic	474f9df5-cefd-4a56-9ac3-c719e8bbf537
11	good	good	good	good	good	Pk 14	married	shopkeeper	primary	1.5	62	27.5556	overweight	0	0	0	0	0	-1	0	0	60	injectable Contraceptive	SAYANA PRESS		0	1	6	0	3 to 4	1 to 2	rarely	3 to 4 time	3 to 4 time	2 to 3 time	more than1.5 litter	0	0	0	never or rarely	more and unbalanced	2	ever	many time	rarelyor never	35 - 44	6	Catholic	4d9eafb4-39de-482b-8fc0-b984bfb418cd
48	good	good	good	good	good	Ndogbong	bachelor	frameworkd’administration	secondary	1.59	65	25.711	overweight	0	0	0	0	-1	0	0	0	10	injectable Contraceptive	DEPO PROVERA		1	1	4	0	3 to 4	more than4	rarely	rarely	more than4 time	2 to 3 time	½ to 1 litter	0	0	0	abort one time	more andbalanced	2	ever	every day	one time	25 - 34	2	Catholic	4e9f931d-0b0c-47fc-bf2c-8e5a6dcce46e
76	good	good	good	bad	good	Logbaba	married	frameworkd’administration	academic	1.6	58	22.6562	Normal	0	0	0	0	0	-1	0	0	12	IUD			0	1	5	1	1 to 2	3 to 4	rarely	3 to 4 time	2 time	at least one time	½ to 1 litter	-1	-1	0	never or rarely	smooth	2	often	every day	one time	25 - 34	3	Catholic	5154f69f-193c-4782-acb8-f163f64dec40
33	bad	bad	good	bad	good	Ndokoti	bachelor	housewife	secondary	1.68	56	19.8413	Normal	0	0	0	0	0	0	0	0	48	injectable Contraceptive	SAYANA PRESS		1	1	1	1	more than4	0	rarely	3 to 4 time	3 to 4 time	2 to 3 time	½ to 1 litter	0	0	-1	never or rarely	rarely	2	ever	every day	one time	25 - 34	1	Catholic	535bcf97-21eb-4e09-8dc4-1066c832f13e
45	bad	bad	good	bad	good	Village	bachelor	else	secondary	1.6	75	29.2969	overweight	0	0	0	0	-1	-1	0	0	12	injectable Contraceptive	DEPO PROVERA		1	1	3	2 to 3	3 to 4	1 to 2	2 to 3 time	at every meal	3 to 4 time	never or rarely	1 to 1.5 litter	-1	0	0	never or rarely	rarely	2	ever	rarely	one time	25 - 34	2	Catholic	59d59f1b-5ddf-48d8-ace2-2784f6627f1b
22	good	good	good	good	good	Logpom	bachelor	student	academic	1.71	58	19.8352	Normal	0	0	0	0	0	0	0	0	3	Implant		JADELLE	0	1	2	2 to 3	3 to 4	0	2 to 3 time	1 time	3 to 4 time	2 to 3 time	½ to 1 litter	0	0	0	never or rarely	rarely	2	ever	1 time	3 or 4 time	25 - 34	2	Catholic	5d8a9ff4-6cb7-4f63-8751-4d14363282bb
37	good	bad	good	bad	good	Cité des palmiers	married	shopkeeper	secondary	1.55	62	25.8065	overweight	0	0	0	0	0	0	0	0	120	injectable Contraceptive	SAYANA PRESS		0	1	5	1	3 to 4	1 to 2	rarely	3 to 4 time	2 time	never or rarely	more than1.5 litter	0	0	-1	2 to 3 time	smooth	3	ever	many time	one time	25 - 34	5	Catholic	5df52a55-32bf-47f5-b0c1-3f29e2b8f2ee
72	bad	good	good	bad	good	Bepanda	married	housewife	secondary	1.67	83	29.7608	overweight	0	0	0	0	0	0	0	0	48	IUD			0	1	3	2 to 3	1 to 2	0	rarely	1 time	3 to 4 time	never or rarely	more than1.5 litter	0	0	0	2 to 3 time	more andbalanced	3	ever	every day	3 or 4 time	35 - 44	3	Protestant	5f8eaafb-ad74-408e-b6b9-528893c1bd5c
23	good	good	good	bad	good	Ndogbassi	married	frameworkd’administration	academic	1.57	53	21.5019	Normal	0	0	0	0	0	0	0	0	6	injectable Contraceptive	DEPO PROVERA		0	1	1	more than3	3 to 4	1 to 2	rarely	1 time	more than4 time	never or rarely	½ to 1 litter	0	0	0	never or rarely	smooth	3	often	1 time	one time	25 - 34	1	else	5fbb5ac6-2fd0-4a7e-bdb0-eddedf3c6e07
9	bad	good	good	good	good	Dakar	bachelor	else	secondary	1.6	96	37.5	Obesity of class I	0	0	0	0	0	-1	0	0	36	Implant		JADELLE	1	1	2	2 to 3	more than4	more than4	rarely	3 to 4 time	2 time	never or rarely	more than1.5 litter	0	0	0	never or rarely	rarely	2	ever	many time	rarelyor never	25 - 34	0	Protestant	61fd72d4-58f1-4145-92ae-2cc8a834ddef
26	good	good	good	good	good	Beedi	bachelor	else	primary	1.55	47	19.563	Normal	0	0	0	0	0	0	0	-1	24	injectable Contraceptive	SAYANA PRESS		0	1	6	1	more than4	0	rarely	3 to 4 time	more than4 time	every day	1 to 1.5 litter	0	0	-1	never or rarely	smooth	3	ever	many time	rarelyor never	35 - 44	4	Catholic	62e067be-b1c0-47f4-a176-dca70c633546
20	good	good	good	good	good	Cité des palmiers	married	civil servant	secondary	1.67	64	22.9481	Normal	-1	0	0	0	-1	0	0	0	148	injectable Contraceptive	SAYANA PRESS		1	1	8	0	more than4	0	rarely	rarely	2 time	never or rarely	more than1.5 litter	0	0	-1	abort one time	smooth	2	ever	many time	3 or 4 time	45 - 50	5	Catholic	63351826-83b4-46a9-91e8-148ed9d69370
8	good	good	good	good	good	Beedi	bachelor	else	secondary	1.56	45	18.4911	Normal	0	0	0	0	0	-1	-1	-1	43	Implant		JADELLE	0	1	2	2 to 3	more than4	0	2 to 3 time	3 to 4 time	3 to 4 time	never or rarely	more than1.5 litter	0	0	0	never or rarely	more andbalanced	2	ever	every day	3 or 4 time	25 - 34	1	Catholic	6afe0fdd-384f-4fba-8bb6-f96335606a68
70	good	good	good	bad	good	Ndogpassi	bachelor	housewife	academic	1.73	61	20.3816	Normal	0	0	0	0	0	0	0	0	8	IUD			0	1	2	0	more than4	3 to 4	rarely	1 time	3 to 4 time	never or rarely	more than1.5 litter	0	0	0	2 to 3 time	rarely	2	ever	1 time	one time	25 - 34	1	Catholic	6c0085a6-2c56-433f-8d86-2a6806663b2a
57	bad	good	good	good	good	Kotto	married	frameworkd’administration	academic	1.67	78	27.968	overweight	0	0	0	0	0	0	0	0	12	Implant		JADELLE	1	1	4	more than3	3 to 4	1 to 2	rarely	3 to 4 time	3 to 4 time	at least one time	½ to 1 litter	0	0	0	never or rarely	rarely	2	ever	many time	3 or 4 time	25 - 34	4	Catholic	6d553855-d44d-49c0-8822-e62cea6e5330
31	bad	good	good	good	good	Ndogpassi	bachelor	else	academic	1.56	74	30.4076	Obesity of class I	0	0	0	0	-1	0	0	-1	24	injectable Contraceptive	SAYANA PRESS		1	1	0	0	3 to 4	0	rarely	1 time	2 time	never or rarely	at least ½ litter	0	0	0	never or rarely	rarely	3	ever	many time	rarelyor never	15 - 24	0	Protestant	742a8cf7-5755-4350-a63d-09d5e3e83e47
40	good	good	good	good	good	Bepanda	married	frameworkd’administration	secondary	1.65	68	24.977	Normal	0	0	0	0	-1	0	0	0	24	Implant		JADELLE	0	1	5	more than3	more than4	0	2 to 3 time	3 to 4 time	more than4 time	never or rarely	more than1.5 litter	-1	0	0	every day	more andbalanced	3	ever	many time	3 or 4 time	25 - 34	4	Protestant	7b71e7f4-a814-42ea-8959-0c8b845e9f1e
32	bad	bad	good	good	good	Cité des palmiers	married	civil servant	academic	1.76	94	30.3461	Obesity of class I	0	0	0	0	-1	0	-1	0	60	injectable Contraceptive	SAYANA PRESS		1	1	2	more than3	3 to 4	more than4	rarely	3 to 4 time	3 to 4 time	at least one time	more than1.5 litter	0	0	-1	never or rarely	more andbalanced	3	often	many time	3 or 4 time	25 - 34	4	Catholic	84b80b54-0c2a-4f5f-9fe8-888a824e055d
68	bad	good	good	good	good	Bepanda	bachelor	shopkeeper	academic	1.63	79	29.7339	overweight	0	0	0	0	-1	-1	-1	0	7	IUD			0	1	1	2 to 3	more than4	0	rarely	1 time	more than4 time	2 to 3 time	½ to 1 litter	-1	-1	0	2 to 3 time	smooth	2	ever	1 time	3 or 4 time	25 - 34	0	Catholic	85fbb2a0-0b39-4354-a0e7-f58c4f586c31
25	good	good	good	good	good	Cité des palmiers	bachelor	else	academic	1.68	58	20.5499	Normal	0	0	0	0	0	0	0	0	12	injectable Contraceptive	SAYANA PRESS		0	1	2	2 to 3	more than4	1 to 2	rarely	3 to 4 time	3 to 4 time	2 to 3 time	more than1.5 litter	0	0	0	never or rarely	rarely	2	ever	many time	rarelyor never	25 - 34	2	Catholic	86926c4d-34d7-421c-89c8-c15c835415c6
13	bad	bad	good	good	good	Pk 14	married	else	academic	1.55	70	29.1363	overweight	0	0	0	0	0	0	0	0	84	injectable Contraceptive	DEPO PROVERA		0	1	3	more than3	1 to 2	more than4	rarely	rarely	3 to 4 time	at least one time	more than1.5 litter	0	0	0	never or rarely	smooth	2	often	many time	one time	35 - 44	3	else	89d4947b-3de5-4c01-9d49-b1fcc6cfd5cf
75	good	good	good	good	good	Yassa	married	else	primary	1.6	65	25.3906	overweight	0	0	0	0	0	-1	0	0	48	IUD			0	1	3	2 to 3	3 to 4	0	2 to 3 time	3 to 4 time	2 time	every day	1 to 1.5 litter	0	0	-1	abort one time	smooth	2	ever	every day	3 or 4 time	35 - 44	3	else	8acd3bae-1998-4e96-b771-b35c0e95e937
2	good	good	good	bad	good	Logbaba	bachelor	pupil	secondary	1.56	36	14.7929	Sors weight	0	0	0	0	0	-1	0	0	3	Implant			0	1	1	0	1 to 2	0	rarely	rarely	3 to 4 time	2 to 3 time	at least ½ litter	0	0	0	never or rarely	rarely	2	often	rarely	rarelyor never	15 - 24	1	Protestant	8fbe44b9-c3cf-4184-8197-853a5f958d42
43	good	bad	good	good	good	Bepanda	married	housewife	secondary	1.58	63	25.2363	overweight	0	0	0	0	0	0	0	0	14	Implant		IMPLANON	0	1	2	1	3 to 4	more than4	every day	rarely	2 time	every day	½ to 1 litter	0	0	0	never or rarely	rarely	2	ever	every day	3 or 4 time	25 - 34	2	Catholic	9186f7db-8acf-4653-b244-2f3388bc4dec
15	bad	good	good	good	good	Pk 14	married	else	secondary	1.54	82	34.5758	Obesity of class I	0	0	0	0	0	0	0	0	3	injectable Contraceptive	SAYANA PRESS		1	1	4	0	1 to 2	0	rarely	1 time	more than4 time	never or rarely	½ to 1 litter	-1	0	0	every day	more andbalanced	3	ever	every day	3 or 4 time	35 - 44	4	Protestant	939bfa04-adfe-4611-9437-d403870a73cc
39	bad	good	good	good	good	Bepanda	married	housewife	secondary	1.66	84	30.4834	Obesity of class I	0	0	0	-1	0	0	0	0	39	injectable Contraceptive	SAYANA PRESS		1	1	3	2 to 3	1 to 2	0	rarely	1 time	2 time	never or rarely	more than1.5 litter	0	0	0	abort one time	more andbalanced	3	ever	every day	one time	35 - 44	3	Protestant	93c64e56-47c3-4e6a-86ba-6aa5834230b7
53	good	good	good	good	good	Bepanda	bachelor	student	academic	1.5	55	24.4444	Normal	0	0	0	0	-1	0	0	0	36	injectable Contraceptive	SAYANA PRESS		1	1	0	1	1 to 2	0	rarely	3 to 4 time	3 to 4 time	every day	more than1.5 litter	-1	0	0	never or rarely	rarely	2	ever	1 time	3 or 4 time	15 - 24	0	Catholic	a09bbab2-d8a2-4c03-973a-4c283ad0948e
21	good	bad	good	good	good	Yassa	married	civil servant	academic	1.58	70	28.0404	overweight	0	0	0	0	0	0	0	0	72	injectable Contraceptive	SAYANA PRESS		1	1	4	more than3	more than4	1 to 2	rarely	3 to 4 time	2 time	2 to 3 time	more than1.5 litter	0	0	-1	abort one time	more andbalanced	2	ever	rarely	one time	45 - 50	3	Protestant	a2840878-7470-4e86-9916-0198dcfb9d64
66	good	good	good	good	good	Lorm	bachelor	civil servant	academic	1.61	65	25.0762	overweight	0	0	0	0	0	-1	-1	0	7	Implant		IMPLANON	1	1	2	2 to 3	3 to 4	1 to 2	rarely	1 time	more than4 time	never or rarely	½ to 1 litter	0	0	0	never or rarely	smooth	2	ever	many time	one time	25 - 34	1	Protestant	b0943726-145e-4cc0-9308-853f038728e2
54	bad	bad	good	good	bad	Pk 11	married	else	secondary	1.68	72	25.5102	overweight	0	-1	0	0	0	-1	0	0	9	injectable Contraceptive	SAYANA PRESS		1	1	2	more than3	3 to 4	0	rarely	1 time	3 to 4 time	2 to 3 time	1 to 1.5 litter	0	0	0	never or rarely	rarely	2	ever	many time	one time	35 - 44	1	Protestant	c3982f66-4781-4aba-9321-025eca104895
52	good	good	good	bad	good	Makepe	married	student	academic	1.65	85	31.2213	Obesity of class I	0	0	0	-1	0	0	0	0	7	Implant		JADELLE	1	1	6	2 to 3	3 to 4	0	rarely	1 time	more than4 time	2 to 3 time	at least ½ litter	-1	0	0	2 to 3 time	rarely	2	ever	every day	3 or 4 time	35 - 44	3	Catholic	c5a53400-391f-468b-b13f-2958f8420abb
62	bad	good	good	good	good	Bonaberi	bachelor	pupil	secondary	1.7	91	31.4879	Obesity of class I	0	0	0	0	0	-1	-1	0	48	Implant		IMPLANON	1	1	2	0	3 to 4	3 to 4	rarely	3 to 4 time	more than4 time	never or rarely	more than1.5 litter	0	0	-1	never or rarely	rarely	2	ever	rarely	rarelyor never	15 - 24	1	Catholic	cd3495d7-ebcd-4ba2-91f1-62bac931894e
29	good	good	bad	good	good	Cité des palmiers	married	housewife	secondary	1.6	59	23.0469	Normal	0	0	0	0	-1	0	0	0	9	injectable Contraceptive	SAYANA PRESS		1	1	3	more than3	1 to 2	1 to 2	rarely	3 to 4 time	2 time	at least one time	more than1.5 litter	0	0	-1	never or rarely	more andbalanced	2	ever	rarely	one time	25 - 34	3	else	d2ef9521-642d-4c50-b9d2-f9e05a92b604
7	good	good	good	good	good	Pk 12	bachelor	shopkeeper	secondary	1.55	60	24.974	Normal	0	0	0	0	0	0	0	0	24	injectable Contraceptive	DEPO PROVERA		1	1	4	0	1 to 2	3 to 4	rarely	3 to 4 time	3 to 4 time	at least one time	more than1.5 litter	0	0	0	never or rarely	smooth	3	ever	many time	one time	35 - 44	3	Catholic	d620eaae-daaf-4385-a721-001ac6fc02b1
24	good	good	good	bad	good	Cité des palmiers	bachelor	housewife	academic	1.61	68	26.2336	overweight	0	0	0	0	-1	-1	0	0	2	Implant		JADELLE	0	1	4	2 to 3	1 to 2	more than4	rarely	1 time	more than4 time	never or rarely	at least ½ litter	0	0	0	never or rarely	more andbalanced	2	ever	rarely	3 or 4 time	25 - 34	3	Catholic	d7b4ac91-2f78-4adf-8bf4-5e8ac80fab43
1	bad	good	good	good	good	Ndokoti	married	else	academic	1.65	84	30.854	Obesity of class I	0	0	0	0	0	0	0	0	24	injectable Contraceptive	DEPO PROVERA		1	1	2	1	1 to 2	0	rarely	1 time	more than4 time	2 to 3 time	at least ½ litter	0	0	0	never or rarely	rarely	3	often	rarely	3 or 4 time	25 - 34	2	Protestant	da172657-6bc0-4e1e-a1e9-4b19651ce8e5
44	good	good	good	good	good	Dakar	married	housewife	secondary	1.55	52	21.6441	Normal	0	0	0	0	0	0	0	0	2	Implant		JADELLE	0	1	5	2 to 3	1 to 2	0	rarely	1 time	3 to 4 time	2 to 3 time	more than1.5 litter	0	0	0	never or rarely	more andbalanced	3	ever	every day	one time	25 - 34	5	else	de36d05e-7b09-44e8-840e-e8fa0bcef178
17	good	good	good	good	good	Pk 19	married	else	secondary	1.62	65	24.7676	Normal	0	0	0	0	0	0	0	0	108	injectable Contraceptive	SAYANA PRESS		1	1	4	2 to 3	more than4	3 to 4	2 to 3 time	3 to 4 time	3 to 4 time	never or rarely	more than1.5 litter	0	0	0	never or rarely	smooth	2	ever	rarely	one time	45 - 50	4	Catholic	e424ff71-fc16-4073-ac4d-8bf6bd9c0001
55	good	good	good	bad	good	Pk 10	bachelor	housewife	secondary	1.57	59	23.9361	Normal	0	0	0	0	0	-1	0	0	5	injectable Contraceptive	SAYANA PRESS		1	1	1	0	more than4	1 to 2	rarely	1 time	3 to 4 time	at least one time	more than1.5 litter	0	0	0	never or rarely	smooth	3	ever	rarely	one time	25 - 34	1	Protestant	e5993615-29b3-406f-a9b5-b51f6ebdbece
50	bad	good	good	good	good	Makepe	bachelor	else	academic	1.66	73	26.4915	overweight	0	0	0	0	0	0	0	0	9	injectable Contraceptive	DEPO PROVERA		0	1	3	2 to 3	more than4	0	rarely	1 time	more than4 time	never or rarely	more than1.5 litter	0	0	0	abort one time	more and unbalanced	3	often	every day	one time	25 - 34	3	Protestant	e6aa7780-ec36-4337-b236-eb4f2a7b4b0c
74	bad	bad	good	bad	good	Pk 14	married	else	academic	1.55	69	28.7201	overweight	0	0	0	0	0	0	0	0	84	IUD			0	1	3	more than3	1 to 2	more than4	rarely	1 time	3 to 4 time	at least one time	more than1.5 litter	0	0	0	never or rarely	smooth	2	often	many time	one time	35 - 44	3	Protestant	e8527afb-bdfe-4799-8b57-e4b5fc98f278
42	good	good	good	good	good	Beedi	bachelor	housewife	secondary	1.68	70	24.8016	Normal	0	0	0	0	0	-1	0	0	3	injectable Contraceptive	SAYANA PRESS		1	1	2	0	1 to 2	1 to 2	2 to 3 time	rarely	3 to 4 time	never or rarely	more than1.5 litter	0	0	0	2 to 3 time	smooth	3	ever	rarely	one time	25 - 34	1	Catholic	e8770972-9347-42b9-94ec-9f215685196e
19	good	good	good	good	good	Pk 13	married	civil servant	secondary	1.51	67	29.3847	overweight	0	0	0	0	-1	0	0	0	112	Implant		JADELLE	1	1	5	2 to 3	3 to 4	0	rarely	rarely	2 time	never or rarely	more than1.5 litter	0	0	0	never or rarely	rarely	2	ever	rarely	rarelyor never	45 - 50	5	Catholic	e90172ea-7ba7-45ec-9968-9665a58c512b
4	good	good	good	good	good	Japoma	married	civil servant	secondary	1.62	65	24.7676	Normal	0	0	0	0	0	-1	0	0	60	Implant		JADELLE	0	0	2	more than3	more than4	more than4	rarely	3 to 4 time	2 time	2 to 3 time	1 to 1.5 litter	0	0	0		smooth	2	ever	rarely	rarelyor never	35 - 44	2	Protestant	ea30f378-5b4c-440e-abea-a146becdce11
51	good	good	good	bad	good	Yassa	bachelor	shopkeeper	secondary	1.67	65	23.3067	Normal	0	0	0	0	0	0	0	0	72	Implant		IMPLANON	1	1	1	0	more than4	0	rarely	rarely	more than4 time	2 to 3 time	½ to 1 litter	0	-1	0	2 to 3 time	rarely	4	ever	every day	3 or 4 time	25 - 34	1	Protestant	ebc2e9db-e913-4d88-93a0-4a56a6db7abd
47	good	good	good	good	good	Pk 12	bachelor	housewife	primary	1.57	75	30.4272	Obesity of class I	0	0	0	0	0	-1	0	0	8	Implant		JADELLE	0	1	3	1	1 to 2	0	rarely	1 time	more than4 time	at least one time	more than1.5 litter	0	-1	0	never or rarely	rarely	2	ever	many time	3 or 4 time	35 - 44	2	else	ed4a0dd7-f9db-40f7-a044-ce1b3b0816d3
5	good	good	good	good	good	Logbaba	married	civil servant	academic	1.58	69	27.6398	overweight	0	0	0	-1	-1	-1	-1	0	72	Implant		JADELLE	1	1	5	more than3	3 to 4	1 to 2	rarely	rarely	3 to 4 time	2 to 3 time	1 to 1.5 litter	-1	0	-1		rarely	2	never	many time	rarelyor never	35 - 44	3	Catholic	ee0977b3-640d-43c8-b915-ffa92aafb166
35	good	good	good	good	good	Pk 14	bachelor	housewife	secondary	1.65	75	27.5482	overweight	0	0	0	0	0	-1	0	0	6	injectable Contraceptive	SAYANA PRESS		1	1	1	0	more than4	1 to 2	rarely	1 time	more than4 time	never or rarely	more than1.5 litter	0	0	0	never or rarely	smooth	4	ever	many time	3 or 4 time	15 - 24	1	Protestant	ef268ef6-ee32-4776-9bee-fdcaf15b7d91
38	good	good	good	bad	good	Beedi	bachelor	else	academic	1.62	66	25.1486	overweight	0	0	0	0	0	-1	0	0	12	injectable Contraceptive	SAYANA PRESS		1	1	4	1	more than4	1 to 2	rarely	3 to 4 time	3 to 4 time	2 to 3 time	more than1.5 litter	0	0	0	never or rarely	smooth	3	ever	many time	rarelyor never	25 - 34	3	Catholic	f1f84182-925f-46dd-88c3-0a881c120ed3
16	good	good	good	good	good	Pk 14	married	housewife	secondary	1.67	68	24.3824	Normal	0	0	0	0	0	0	0	0	36	injectable Contraceptive	DEPO PROVERA		1	1	4	2 to 3	1 to 2	3 to 4	rarely	3 to 4 time	2 time	2 to 3 time	more than1.5 litter	0	0	0	never or rarely	rarely	2	never	rarely	3 or 4 time	25 - 34	4	else	f8f40764-7e5d-43a0-b0c7-dd68dbd8e1dd
64	good	good	good	good	good	Japoma	married	frameworkd’administration	academic	1.6	59	23.0469	Normal	0	0	0	0	0	-1	0	0	12	IUD			0	1	5	0	1 to 2	3 to 4	rarely	3 to 4 time	more than4 time	at least one time	½ to 1 litter	-1	-1	0	never or rarely	smooth	2	often	every day	one time	25 - 34	3	else	fbaa9361-21b1-4b10-9184-59dd2545278a
27	good	bad	good	good	good	Yassa	married	else	academic	1.67	68	24.3824	Normal	0	0	0	0	0	-1	0	0	65	Implant		JADELLE	0	1	4	1	1 to 2	1 to 2	rarely	1 time	3 to 4 time	at least one time	½ to 1 litter	0	0	0	abort one time	rarely	2	ever	1 time	one time	35 - 44	4	Protestant	21c243de-7f7b-4467-8adb-c9e7a47dbd7d
67	good	good	good	good	good	Kotto	married	administrative framework	secondary	1.65	60	22.0386	Normal	0	0	0	0	-1	-1	0	0	8	Implant		JADELLE	0	1	7	2 to 3	3 to 4	more than4	rarely	1 time	more than4 time	2 to 3 time	½ to 1 litter	0	0	0	abort one time	smooth	3	ever	every day	3 or 4 time	35 - 44	4	Catholic	1e096f48-4c4e-431d-9201-b20d936ead6d
77	bad	good	good	bad	good	Bepanda	bachelor	shopkeeper	academic	1.63	79	29.7339	overweight	0	0	0	0	-1	-1	-1	0	7	IUD			0	1	1	2 to 3	3 to 4	0	rarely	1 time	more than4 time	2 to 3 time	½ to 1 litter	-1	-1	0	2 to 3 time	smooth	2	ever	many time	3 or 4 time	25 - 34	0	Protestant	1f62d510-4b68-4f42-9428-46eec6aa9993
12	good	good	good	good	good	Pk 14	bachelor	else	secondary	1.68	55	19.487	Normal	0	0	0	0	0	0	0	0	14	injectable Contraceptive	SAYANA PRESS		0	1	2	2 to 3	more than4	3 to 4	rarely	1 time	3 to 4 time	never or rarely	1 to 1.5 litter	0	0	0	2 to 3 time	rarely	2	ever	many time	3 or 4 time	15 - 24	1	Catholic	454cb96f-6983-4519-abf4-851d832ebad8
56	bad	bad	good	good	good	Bepanda	bachelor	frameworkd’administration	secondary	1.65	73	26.8136	overweight	0	0	0	0	-1	0	0	0	36	Implant		JADELLE	1	1	3	2 to 3	1 to 2	0	rarely	3 to 4 time	3 to 4 time	never or rarely	1 to 1.5 litter	0	0	0	every day	more and unbalanced	3	ever	every day	at every meal	25 - 34	1	Catholic	3a4de6eb-992f-4d40-bfb8-bc05644777bd
30	bad	bad	good	good	good	Pk 9	bachelor	housewife	secondary	1.67	80	28.6851	overweight	0	0	0	0	0	0	-1	0	84	injectable Contraceptive	SAYANA PRESS		1	1	5	0	1 to 2	1 to 2	rarely	3 to 4 time	2 time	2 to 3 time	more than1.5 litter	-1	0	0	2 to 3 time	rarely	2	ever	many time	one time	35 - 44	2	Catholic	01706b53-3b73-4437-bf7d-f03bd08fba06
6	good	good	good	bad	good	Yassa	married	else	primary	1.6	66	25.7812	overweight	0	0	0	0	0	-1	0	0	48	injectable Contraceptive	DEPO PROVERA		1	1	3	2 to 3	3 to 4	0	2 to 3 time	1 time	more than4 time	every day	1 to 1.5 litter	0	-1	-1	never or rarely	rarely	2	ever	every day	3 or 4 time	35 - 44	3	Catholic	438a842c-54a1-4692-a0a3-5f7894ddc2d9
36	bad	good	good	bad	good	Makepe	married	student	academic	1.64	90	33.4622	Obesity of class I	0	0	0	0	-1	0	0	0	24	Implant		JADELLE	1	1	3	2 to 3	more than4	1 to 2	rarely	3 to 4 time	3 to 4 time	never or rarely	more than1.5 litter	-1	0	0	every day	rarely	2	ever	rarely	rarelyor never	25 - 34	3	Catholic	04cb5cf3-bab2-4d09-a802-aec3054c26ec
66	good	good	good	good	good	Lorm	bachelor	civil servant	academic	1.61	65	25.0762	overweight	0	0	0	0	0	-1	-1	0	7	Implant		IMPLANON	1	1	2	2 to 3	3 to 4	1 to 2	rarely	1 time	more than4 time	never or rarely	½ to 1 litter	0	0	0	never or rarely	smooth	2	ever	many time	one time	25 - 34	1	Protestant	b0943726-145e-4cc0-9308-853f038728e2
34	bad	bad	good	good	good	Pk 14	bachelor	housewife	primary	1.62	74	28.1969	overweight	0	0	0	0	-1	0	0	0	60	injectable Contraceptive	SAYANA PRESS		0	1	4	more than3	3 to 4	1 to 2	every day	3 to 4 time	3 to 4 time	never or rarely	more than1.5 litter	0	0	-1	2 to 3 time	smooth	2	ever	1 time	3 or 4 time	35 - 44	4	Catholic	25cd1c8d-adca-4002-a461-e02ae6d97a6a
21	good	bad	good	good	good	Yassa	married	civil servant	academic	1.58	70	28.0404	overweight	0	0	0	0	0	0	0	0	72	injectable Contraceptive	SAYANA PRESS		1	1	4	more than3	more than4	1 to 2	rarely	3 to 4 time	2 time	2 to 3 time	more than1.5 litter	0	0	-1	abort one time	more andbalanced	2	ever	rarely	one time	45 - 50	3	Protestant	a2840878-7470-4e86-9916-0198dcfb9d64
59	good	good	good	bad	good	Ndogpassi	bachelor	housewife	academic	1.7	59	20.4152	Normal	0	0	0	0	0	0	0	0	8	Implant		IMPLANON	0	1	2	0	3 to 4	more than4	rarely	1 time	3 to 4 time	never or rarely	more than1.5 litter	0	0	0	2 to 3 time	rarely	2	ever	1 time	one time	25 - 34	1	Protestant	1c9e2204-ba2a-438b-98d1-75f4df70ea84
39	bad	good	good	good	good	Bepanda	married	housewife	secondary	1.66	84	30.4834	Obesity of class I	0	0	0	-1	0	0	0	0	39	injectable Contraceptive	SAYANA PRESS		1	1	3	2 to 3	1 to 2	0	rarely	1 time	2 time	never or rarely	more than1.5 litter	0	0	0	abort one time	more andbalanced	3	ever	every day	one time	35 - 44	3	Protestant	93c64e56-47c3-4e6a-86ba-6aa5834230b7
53	good	good	good	good	good	Bepanda	bachelor	student	academic	1.5	55	24.4444	Normal	0	0	0	0	-1	0	0	0	36	injectable Contraceptive	SAYANA PRESS		1	1	0	1	1 to 2	0	rarely	3 to 4 time	3 to 4 time	every day	more than1.5 litter	-1	0	0	never or rarely	rarely	2	ever	1 time	3 or 4 time	15 - 24	0	Catholic	a09bbab2-d8a2-4c03-973a-4c283ad0948e
3	good	bad	good	bad	good	Ndogbati	bachelor	housewife	academic	1.61	66	25.462	overweight	0	0	0	0	0	0	0	0	18	injectable Contraceptive	DEPO PROVERA		0	1	4	more than3	1 to 2	more than4	rarely	1 time	3 to 4 time	never or rarely	1 to 1.5 litter	0	0	-1	never or rarely	rarely	2	often	many time	3 or 4 time	25 - 34	3	Catholic	20720690-f13e-4022-ad13-659004d80e8a
54	bad	bad	good	good	bad	Pk 11	married	else	secondary	1.68	72	25.5102	overweight	0	-1	0	0	0	-1	0	0	9	injectable Contraceptive	SAYANA PRESS		1	1	2	more than3	3 to 4	0	rarely	1 time	3 to 4 time	2 to 3 time	1 to 1.5 litter	0	0	0	never or rarely	rarely	2	ever	many time	one time	35 - 44	1	Protestant	c3982f66-4781-4aba-9321-025eca104895
58	good	good	good	good	good	Makepe	married	else	secondary	1.65	71	26.079	overweight	0	0	0	0	-1	0	-1	0	72	Implant		JADELLE	0	1	4	more than3	1 to 2	3 to 4	rarely	3 to 4 time	2 time	2 to 3 time	more than1.5 litter	0	0	0	never or rarely	rarely	2	often	every day	3 or 4 time	35 - 44	6	Catholic	1814798e-907c-468e-8cda-909a46ca6c2c
52	good	good	good	bad	good	Makepe	married	student	academic	1.65	85	31.2213	Obesity of class I	0	0	0	-1	0	0	0	0	7	Implant		JADELLE	1	1	6	2 to 3	3 to 4	0	rarely	1 time	more than4 time	2 to 3 time	at least ½ litter	-1	0	0	2 to 3 time	rarely	2	ever	every day	3 or 4 time	35 - 44	3	Catholic	c5a53400-391f-468b-b13f-2958f8420abb
65	good	good	good	bad	good	Bepanda	bachelor	student	academic	1.6	55	21.4844	Normal	0	0	0	0	-1	0	-1	-1	14	Implant		IMPLANON	0	1	0	0	more than4	0	4 to 5 time	3 to 4 time	3 to 4 time	every day	½ to 1 litter	0	0	0	abort one time	rarely	2	ever	many time	3 or 4 time	15 - 24	0	Catholic	051c47aa-d319-4449-91df-610bd291303b
68	bad	good	good	good	good	Bepanda	bachelor	shopkeeper	academic	1.63	79	29.7339	overweight	0	0	0	0	-1	-1	-1	0	7	IUD			0	1	1	2 to 3	more than4	0	rarely	1 time	more than4 time	2 to 3 time	½ to 1 litter	-1	-1	0	2 to 3 time	smooth	2	ever	1 time	3 or 4 time	25 - 34	0	Catholic	85fbb2a0-0b39-4354-a0e7-f58c4f586c31
25	good	good	good	good	good	Cité des palmiers	bachelor	else	academic	1.68	58	20.5499	Normal	0	0	0	0	0	0	0	0	12	injectable Contraceptive	SAYANA PRESS		0	1	2	2 to 3	more than4	1 to 2	rarely	3 to 4 time	3 to 4 time	2 to 3 time	more than1.5 litter	0	0	0	never or rarely	rarely	2	ever	many time	rarelyor never	25 - 34	2	Catholic	86926c4d-34d7-421c-89c8-c15c835415c6
60	good	good	good	bad	good	Bepanda	married	else	secondary	1.6	56	21.875	Normal	0	0	0	0	0	0	0	0	36	Implant		JADELLE	0	1	3	0	1 to 2	0	rarely	1 time	more than4 time	never or rarely	more than1.5 litter	0	0	0	2 to 3 time	rarely	2	ever	1 time	3 or 4 time	25 - 34	3	Protestant	0086e53b-5333-41bd-a2c7-025ffb93d7cf
43	good	bad	good	good	good	Bepanda	married	housewife	secondary	1.58	63	25.2363	overweight	0	0	0	0	0	0	0	0	14	Implant		IMPLANON	0	1	2	1	3 to 4	more than4	every day	rarely	2 time	every day	½ to 1 litter	0	0	0	never or rarely	rarely	2	ever	every day	3 or 4 time	25 - 34	2	Catholic	9186f7db-8acf-4653-b244-2f3388bc4dec
15	bad	good	good	good	good	Pk 14	married	else	secondary	1.54	82	34.5758	Obesity of class I	0	0	0	0	0	0	0	0	3	injectable Contraceptive	SAYANA PRESS		1	1	4	0	1 to 2	0	rarely	1 time	more than4 time	never or rarely	½ to 1 litter	-1	0	0	every day	more andbalanced	3	ever	every day	3 or 4 time	35 - 44	4	Protestant	939bfa04-adfe-4611-9437-d403870a73cc
63	bad	good	good	bad	good	Bepanda	bachelor	else	secondary	1.66	77	27.9431	overweight	0	0	0	0	0	-1	0	0	120	injectable Contraceptive	DEPO PROVERA		1	1	4	1	more than4	0	rarely	rarely	Rarely	at least one time	more than1.5 litter	0	0	-1	never or rarely	rarely	2	ever	every day	one time	35 - 44	2	Catholic	048c218a-3529-4888-b5f0-26e7f881ce55
62	bad	good	good	good	good	Bonaberi	bachelor	pupil	secondary	1.7	91	31.4879	Obesity of class I	0	0	0	0	0	-1	-1	0	48	Implant		IMPLANON	1	1	2	0	3 to 4	3 to 4	rarely	3 to 4 time	more than4 time	never or rarely	more than1.5 litter	0	0	-1	never or rarely	rarely	2	ever	rarely	rarelyor never	15 - 24	1	Catholic	cd3495d7-ebcd-4ba2-91f1-62bac931894e
10	good	good	good	good	good	Bonangang	bachelor	else	secondary	1.55	64	26.6389	overweight	0	0	0	0	0	0	0	0	6	injectable Contraceptive	SAYANA PRESS		0	1	1	1	more than4	1 to 2	rarely	rarely	2 time	never or rarely	1 to 1.5 litter	0	0	0	abort one time	rarely	2	ever	1 time	3 or 4 time	25 - 34	1	Catholic	159f36a5-818c-4426-9b71-0a23a228ddde
41	bad	good	good	good	good	Logbessor	married	shopkeeper	secondary	1.55	85	35.3798	Obesity of class I	0	0	0	0	0	0	0	0	26	injectable Contraceptive	SAYANA PRESS		1	1	3	0	1 to 2	0	rarely	rarely	2 time	never or rarely	½ to 1 litter	0	0	0	never or rarely	smooth	2	ever	rarely	3 or 4 time	35 - 44	2	Protestant	2baa08fa-e173-45c3-bb52-5e0b74179cf2
7	good	good	good	good	good	Pk 12	bachelor	shopkeeper	secondary	1.55	60	24.974	Normal	0	0	0	0	0	0	0	0	24	injectable Contraceptive	DEPO PROVERA		1	1	4	0	1 to 2	3 to 4	rarely	3 to 4 time	3 to 4 time	at least one time	more than1.5 litter	0	0	0	never or rarely	smooth	3	ever	many time	one time	35 - 44	3	Catholic	d620eaae-daaf-4385-a721-001ac6fc02b1
49	bad	good	good	good	good	Bepanda	married	else	primary	1.68	75	26.5731	overweight	0	0	0	0	0	0	0	0	6	Implant		JADELLE	1	1	5	1	3 to 4	0	rarely	1 time	more than4 time	2 to 3 time	1 to 1.5 litter	0	-1	0	abort one time	rarely	2	ever	every day	one time	25 - 34	3	Catholic	01942bc3-5dee-4972-a92b-e4aec01be7b5
29	good	good	bad	good	good	Cité des palmiers	married	housewife	secondary	1.6	59	23.0469	Normal	0	0	0	0	-1	0	0	0	9	injectable Contraceptive	SAYANA PRESS		1	1	3	more than3	1 to 2	1 to 2	rarely	3 to 4 time	2 time	at least one time	more than1.5 litter	0	0	-1	never or rarely	more andbalanced	2	ever	rarely	one time	25 - 34	3	else	d2ef9521-642d-4c50-b9d2-f9e05a92b604
61	good	good	good	bad	good	Bonamorssadi	married	frameworkd’administration	secondary	1.6	62	24.2187	Normal	0	0	0	0	-1	-1	0	0	48	injectable Contraceptive	DEPO PROVERA		0	1	3	0	3 to 4	0	2 to 3 time	3 to 4 time	3 to 4 time	never or rarely	more than1.5 litter	0	-1	0	2 to 3 time	rarely	2	ever	every day	one time	25 - 34	2	Catholic	3dd942eb-a308-4944-8aec-f63d1d752fc3
11	good	good	good	good	good	Pk 14	married	shopkeeper	primary	1.5	62	27.5556	overweight	0	0	0	0	0	-1	0	0	60	injectable Contraceptive	SAYANA PRESS		0	1	6	0	3 to 4	1 to 2	rarely	3 to 4 time	3 to 4 time	2 to 3 time	more than1.5 litter	0	0	0	never or rarely	more and unbalanced	2	ever	many time	rarelyor never	35 - 44	6	Catholic	4d9eafb4-39de-482b-8fc0-b984bfb418cd
76	good	good	good	bad	good	Logbaba	married	frameworkd’administration	academic	1.6	58	22.6562	Normal	0	0	0	0	0	-1	0	0	12	IUD			0	1	5	1	1 to 2	3 to 4	rarely	3 to 4 time	2 time	at least one time	½ to 1 litter	-1	-1	0	never or rarely	smooth	2	often	every day	one time	25 - 34	3	Catholic	5154f69f-193c-4782-acb8-f163f64dec40
18	good	good	good	bad	good	Cité des palmiers	bachelor	housewife	primary	1.7	65	22.4913	Normal	0	0	0	0	0	-1	0	0	36	injectable Contraceptive	SAYANA PRESS		1	1	6	1	1 to 2	more than4	rarely	3 to 4 time	3 to 4 time	never or rarely	more than1.5 litter	0	0	0	never or rarely	smooth	4	ever	rarely	3 or 4 time	25 - 34	5	else	3f16f3f4-58de-4252-b84c-fd4c2290a207
28	bad	good	good	good	good	Pk 13	bachelor	civil servant	academic	1.63	81	30.4867	Obesity of class I	0	0	0	0	-1	-1	-1	0	6	Implant		JADELLE	0	1	1	more than3	more than4	1 to 2	rarely	3 to 4 time	3 to 4 time	2 to 3 time	more than1.5 litter	0	0	0	abort one time	rarely	2	ever	rarely	one time	25 - 34	1	Catholic	2b018851-4912-4883-831a-d1e3f98e6873
33	bad	bad	good	bad	good	Ndokoti	bachelor	housewife	secondary	1.68	56	19.8413	Normal	0	0	0	0	0	0	0	0	48	injectable Contraceptive	SAYANA PRESS		1	1	1	1	more than4	0	rarely	3 to 4 time	3 to 4 time	2 to 3 time	½ to 1 litter	0	0	-1	never or rarely	rarely	2	ever	every day	one time	25 - 34	1	Catholic	535bcf97-21eb-4e09-8dc4-1066c832f13e
69	good	good	good	good	good	Bepanda	bachelor	pupil	secondary	1.59	59	23.3377	Normal	0	0	0	0	-1	0	0	0	17	Implant		JADELLE	0	1	0	2 to 3	more than4	more than4	rarely	rarely	3 to 4 time	at least one time	more than1.5 litter	0	0	0	never or rarely	smooth	3	ever	rarely	rarelyor never	15 - 24	0	Catholic	2fa62ca9-15ed-42ca-a3e6-418e71c69e92
71	bad	good	good	good	good	Bepanda	married	housewife	secondary	1.59	80	31.6443	Obesity of class I	0	0	0	0	-1	-1	0	0	12	IUD			0	1	1	0	3 to 4	0	4 to 5 time	3 to 4 time	more than4 time	never or rarely	more than1.5 litter	-1	0	0	never or rarely	rarely	2	ever	many time	one time	25 - 34	1	Catholic	38a00f13-b8d9-4177-925c-f1e727e50e5d
22	good	good	good	good	good	Logpom	bachelor	student	academic	1.71	58	19.8352	Normal	0	0	0	0	0	0	0	0	3	Implant		JADELLE	0	1	2	2 to 3	3 to 4	0	2 to 3 time	1 time	3 to 4 time	2 to 3 time	½ to 1 litter	0	0	0	never or rarely	rarely	2	ever	1 time	3 or 4 time	25 - 34	2	Catholic	5d8a9ff4-6cb7-4f63-8751-4d14363282bb
14	good	good	good	good	good	Pk 14	bachelor	housewife	secondary	1.65	67	24.6097	Normal	0	0	0	-1	0	0	0	0	1	injectable Contraceptive	SAYANA PRESS		0	0	4	0	more than4	1 to 2	2 to 3 time	1 time	3 to 4 time	every day	1 to 1.5 litter	0	0	0	abort one time	more and unbalanced	4	ever	every day	3 or 4 time	25 - 34	2	else	42627c17-40ba-4dde-afa0-5fbdeb7d4620
72	bad	good	good	bad	good	Bepanda	married	housewife	secondary	1.67	83	29.7608	overweight	0	0	0	0	0	0	0	0	48	IUD			0	1	3	2 to 3	1 to 2	0	rarely	1 time	3 to 4 time	never or rarely	more than1.5 litter	0	0	0	2 to 3 time	more andbalanced	3	ever	every day	3 or 4 time	35 - 44	3	Protestant	5f8eaafb-ad74-408e-b6b9-528893c1bd5c
73	good	good	good	bad	good	Cité des palmiers	bachelor	civil servant	secondary	1.72	67	22.6474	Normal	0	0	0	0	0	-1	0	0	36	IUD			0	1	6	1	1 to 2	more than4	rarely	3 to 4 time	more than4 time	never or rarely	1 to 1.5 litter	-1	-1	0	never or rarely	smooth	4	ever	rarely	3 or 4 time	25 - 34	5	Catholic	4673d1d3-1dc8-4a6f-a4bb-85c1cd51d525
46	bad	good	good	good	good	Bepanda	married	housewife	secondary	1.59	80	31.6443	Obesity of class I	0	0	0	0	-1	0	0	0	12	Implant		JADELLE	1	1	1	0	3 to 4	0	rarely	1 time	more than4 time	never or rarely	more than1.5 litter	0	0	0	never or rarely	rarely	2	ever	many time	one time	15 - 24	1	Catholic	474f9df5-cefd-4a56-9ac3-c719e8bbf537
9	bad	good	good	good	good	Dakar	bachelor	else	secondary	1.6	96	37.5	Obesity of class I	0	0	0	0	0	-1	0	0	36	Implant		JADELLE	1	1	2	2 to 3	more than4	more than4	rarely	3 to 4 time	2 time	never or rarely	more than1.5 litter	0	0	0	never or rarely	rarely	2	ever	many time	rarelyor never	25 - 34	0	Protestant	61fd72d4-58f1-4145-92ae-2cc8a834ddef
48	good	good	good	good	good	Ndogbong	bachelor	frameworkd’administration	secondary	1.59	65	25.711	overweight	0	0	0	0	-1	0	0	0	10	injectable Contraceptive	DEPO PROVERA		1	1	4	0	3 to 4	more than4	rarely	rarely	more than4 time	2 to 3 time	½ to 1 litter	0	0	0	abort one time	more andbalanced	2	ever	every day	one time	25 - 34	2	Catholic	4e9f931d-0b0c-47fc-bf2c-8e5a6dcce46e
8	good	good	good	good	good	Beedi	bachelor	else	secondary	1.56	45	18.4911	Normal	0	0	0	0	0	-1	-1	-1	43	Implant		JADELLE	0	1	2	2 to 3	more than4	0	2 to 3 time	3 to 4 time	3 to 4 time	never or rarely	more than1.5 litter	0	0	0	never or rarely	more andbalanced	2	ever	every day	3 or 4 time	25 - 34	1	Catholic	6afe0fdd-384f-4fba-8bb6-f96335606a68
70	good	good	good	bad	good	Ndogpassi	bachelor	housewife	academic	1.73	61	20.3816	Normal	0	0	0	0	0	0	0	0	8	IUD			0	1	2	0	more than4	3 to 4	rarely	1 time	3 to 4 time	never or rarely	more than1.5 litter	0	0	0	2 to 3 time	rarely	2	ever	1 time	one time	25 - 34	1	Catholic	6c0085a6-2c56-433f-8d86-2a6806663b2a
45	bad	bad	good	bad	good	Village	bachelor	else	secondary	1.6	75	29.2969	overweight	0	0	0	0	-1	-1	0	0	12	injectable Contraceptive	DEPO PROVERA		1	1	3	2 to 3	3 to 4	1 to 2	2 to 3 time	at every meal	3 to 4 time	never or rarely	1 to 1.5 litter	-1	0	0	never or rarely	rarely	2	ever	rarely	one time	25 - 34	2	Catholic	59d59f1b-5ddf-48d8-ace2-2784f6627f1b
32	bad	bad	good	good	good	Cité des palmiers	married	civil servant	academic	1.76	94	30.3461	Obesity of class I	0	0	0	0	-1	0	-1	0	60	injectable Contraceptive	SAYANA PRESS		1	1	2	more than3	3 to 4	more than4	rarely	3 to 4 time	3 to 4 time	at least one time	more than1.5 litter	0	0	-1	never or rarely	more andbalanced	3	often	many time	3 or 4 time	25 - 34	4	Catholic	84b80b54-0c2a-4f5f-9fe8-888a824e055d
37	good	bad	good	bad	good	Cité des palmiers	married	shopkeeper	secondary	1.55	62	25.8065	overweight	0	0	0	0	0	0	0	0	120	injectable Contraceptive	SAYANA PRESS		0	1	5	1	3 to 4	1 to 2	rarely	3 to 4 time	2 time	never or rarely	more than1.5 litter	0	0	-1	2 to 3 time	smooth	3	ever	many time	one time	25 - 34	5	Catholic	5df52a55-32bf-47f5-b0c1-3f29e2b8f2ee
40	good	good	good	good	good	Bepanda	married	frameworkd’administration	secondary	1.65	68	24.977	Normal	0	0	0	0	-1	0	0	0	24	Implant		JADELLE	0	1	5	more than3	more than4	0	2 to 3 time	3 to 4 time	more than4 time	never or rarely	more than1.5 litter	-1	0	0	every day	more andbalanced	3	ever	many time	3 or 4 time	25 - 34	4	Protestant	7b71e7f4-a814-42ea-8959-0c8b845e9f1e
23	good	good	good	bad	good	Ndogbassi	married	frameworkd’administration	academic	1.57	53	21.5019	Normal	0	0	0	0	0	0	0	0	6	injectable Contraceptive	DEPO PROVERA		0	1	1	more than3	3 to 4	1 to 2	rarely	1 time	more than4 time	never or rarely	½ to 1 litter	0	0	0	never or rarely	smooth	3	often	1 time	one time	25 - 34	1	else	5fbb5ac6-2fd0-4a7e-bdb0-eddedf3c6e07
2	good	good	good	bad	good	Logbaba	bachelor	pupil	secondary	1.56	36	14.7929	Sors weight	0	0	0	0	0	-1	0	0	3	Implant			0	1	1	0	1 to 2	0	rarely	rarely	3 to 4 time	2 to 3 time	at least ½ litter	0	0	0	never or rarely	rarely	2	often	rarely	rarelyor never	15 - 24	1	Protestant	8fbe44b9-c3cf-4184-8197-853a5f958d42
26	good	good	good	good	good	Beedi	bachelor	else	primary	1.55	47	19.563	Normal	0	0	0	0	0	0	0	-1	24	injectable Contraceptive	SAYANA PRESS		0	1	6	1	more than4	0	rarely	3 to 4 time	more than4 time	every day	1 to 1.5 litter	0	0	-1	never or rarely	smooth	3	ever	many time	rarelyor never	35 - 44	4	Catholic	62e067be-b1c0-47f4-a176-dca70c633546
20	good	good	good	good	good	Cité des palmiers	married	civil servant	secondary	1.67	64	22.9481	Normal	-1	0	0	0	-1	0	0	0	148	injectable Contraceptive	SAYANA PRESS		1	1	8	0	more than4	0	rarely	rarely	2 time	never or rarely	more than1.5 litter	0	0	-1	abort one time	smooth	2	ever	many time	3 or 4 time	45 - 50	5	Catholic	63351826-83b4-46a9-91e8-148ed9d69370
13	bad	bad	good	good	good	Pk 14	married	else	academic	1.55	70	29.1363	overweight	0	0	0	0	0	0	0	0	84	injectable Contraceptive	DEPO PROVERA		0	1	3	more than3	1 to 2	more than4	rarely	rarely	3 to 4 time	at least one time	more than1.5 litter	0	0	0	never or rarely	smooth	2	often	many time	one time	35 - 44	3	else	89d4947b-3de5-4c01-9d49-b1fcc6cfd5cf
75	good	good	good	good	good	Yassa	married	else	primary	1.6	65	25.3906	overweight	0	0	0	0	0	-1	0	0	48	IUD			0	1	3	2 to 3	3 to 4	0	2 to 3 time	3 to 4 time	2 time	every day	1 to 1.5 litter	0	0	-1	abort one time	smooth	2	ever	every day	3 or 4 time	35 - 44	3	else	8acd3bae-1998-4e96-b771-b35c0e95e937
57	bad	good	good	good	good	Kotto	married	frameworkd’administration	academic	1.67	78	27.968	overweight	0	0	0	0	0	0	0	0	12	Implant		JADELLE	1	1	4	more than3	3 to 4	1 to 2	rarely	3 to 4 time	3 to 4 time	at least one time	½ to 1 litter	0	0	0	never or rarely	rarely	2	ever	many time	3 or 4 time	25 - 34	4	Catholic	6d553855-d44d-49c0-8822-e62cea6e5330
31	bad	good	good	good	good	Ndogpassi	bachelor	else	academic	1.56	74	30.4076	Obesity of class I	0	0	0	0	-1	0	0	-1	24	injectable Contraceptive	SAYANA PRESS		1	1	0	0	3 to 4	0	rarely	1 time	2 time	never or rarely	at least ½ litter	0	0	0	never or rarely	rarely	3	ever	many time	rarelyor never	15 - 24	0	Protestant	742a8cf7-5755-4350-a63d-09d5e3e83e47
17	good	good	good	good	good	Pk 19	married	else	secondary	1.62	65	24.7676	Normal	0	0	0	0	0	0	0	0	108	injectable Contraceptive	SAYANA PRESS		1	1	4	2 to 3	more than4	3 to 4	2 to 3 time	3 to 4 time	3 to 4 time	never or rarely	more than1.5 litter	0	0	0	never or rarely	smooth	2	ever	rarely	one time	45 - 50	4	Catholic	e424ff71-fc16-4073-ac4d-8bf6bd9c0001
55	good	good	good	bad	good	Pk 10	bachelor	housewife	secondary	1.57	59	23.9361	Normal	0	0	0	0	0	-1	0	0	5	injectable Contraceptive	SAYANA PRESS		1	1	1	0	more than4	1 to 2	rarely	1 time	3 to 4 time	at least one time	more than1.5 litter	0	0	0	never or rarely	smooth	3	ever	rarely	one time	25 - 34	1	Protestant	e5993615-29b3-406f-a9b5-b51f6ebdbece
74	bad	bad	good	bad	good	Pk 14	married	else	academic	1.55	69	28.7201	overweight	0	0	0	0	0	0	0	0	84	IUD			0	1	3	more than3	1 to 2	more than4	rarely	1 time	3 to 4 time	at least one time	more than1.5 litter	0	0	0	never or rarely	smooth	2	often	many time	one time	35 - 44	3	Protestant	e8527afb-bdfe-4799-8b57-e4b5fc98f278
19	good	good	good	good	good	Pk 13	married	civil servant	secondary	1.51	67	29.3847	overweight	0	0	0	0	-1	0	0	0	112	Implant		JADELLE	1	1	5	2 to 3	3 to 4	0	rarely	rarely	2 time	never or rarely	more than1.5 litter	0	0	0	never or rarely	rarely	2	ever	rarely	rarelyor never	45 - 50	5	Catholic	e90172ea-7ba7-45ec-9968-9665a58c512b
44	good	good	good	good	good	Dakar	married	housewife	secondary	1.55	52	21.6441	Normal	0	0	0	0	0	0	0	0	2	Implant		JADELLE	0	1	5	2 to 3	1 to 2	0	rarely	1 time	3 to 4 time	2 to 3 time	more than1.5 litter	0	0	0	never or rarely	more andbalanced	3	ever	every day	one time	25 - 34	5	else	de36d05e-7b09-44e8-840e-e8fa0bcef178
5	good	good	good	good	good	Logbaba	married	civil servant	academic	1.58	69	27.6398	overweight	0	0	0	-1	-1	-1	-1	0	72	Implant		JADELLE	1	1	5	more than3	3 to 4	1 to 2	rarely	rarely	3 to 4 time	2 to 3 time	1 to 1.5 litter	-1	0	-1		rarely	2	never	many time	rarelyor never	35 - 44	3	Catholic	ee0977b3-640d-43c8-b915-ffa92aafb166
4	good	good	good	good	good	Japoma	married	civil servant	secondary	1.62	65	24.7676	Normal	0	0	0	0	0	-1	0	0	60	Implant		JADELLE	0	0	2	more than3	more than4	more than4	rarely	3 to 4 time	2 time	2 to 3 time	1 to 1.5 litter	0	0	0		smooth	2	ever	rarely	rarelyor never	35 - 44	2	Protestant	ea30f378-5b4c-440e-abea-a146becdce11
51	good	good	good	bad	good	Yassa	bachelor	shopkeeper	secondary	1.67	65	23.3067	Normal	0	0	0	0	0	0	0	0	72	Implant		IMPLANON	1	1	1	0	more than4	0	rarely	rarely	more than4 time	2 to 3 time	½ to 1 litter	0	-1	0	2 to 3 time	rarely	4	ever	every day	3 or 4 time	25 - 34	1	Protestant	ebc2e9db-e913-4d88-93a0-4a56a6db7abd
38	good	good	good	bad	good	Beedi	bachelor	else	academic	1.62	66	25.1486	overweight	0	0	0	0	0	-1	0	0	12	injectable Contraceptive	SAYANA PRESS		1	1	4	1	more than4	1 to 2	rarely	3 to 4 time	3 to 4 time	2 to 3 time	more than1.5 litter	0	0	0	never or rarely	smooth	3	ever	many time	rarelyor never	25 - 34	3	Catholic	f1f84182-925f-46dd-88c3-0a881c120ed3
16	good	good	good	good	good	Pk 14	married	housewife	secondary	1.67	68	24.3824	Normal	0	0	0	0	0	0	0	0	36	injectable Contraceptive	DEPO PROVERA		1	1	4	2 to 3	1 to 2	3 to 4	rarely	3 to 4 time	2 time	2 to 3 time	more than1.5 litter	0	0	0	never or rarely	rarely	2	never	rarely	3 or 4 time	25 - 34	4	else	f8f40764-7e5d-43a0-b0c7-dd68dbd8e1dd
24	good	good	good	bad	good	Cité des palmiers	bachelor	housewife	academic	1.61	68	26.2336	overweight	0	0	0	0	-1	-1	0	0	2	Implant		JADELLE	0	1	4	2 to 3	1 to 2	more than4	rarely	1 time	more than4 time	never or rarely	at least ½ litter	0	0	0	never or rarely	more andbalanced	2	ever	rarely	3 or 4 time	25 - 34	3	Catholic	d7b4ac91-2f78-4adf-8bf4-5e8ac80fab43
1	bad	good	good	good	good	Ndokoti	married	else	academic	1.65	84	30.854	Obesity of class I	0	0	0	0	0	0	0	0	24	injectable Contraceptive	DEPO PROVERA		1	1	2	1	1 to 2	0	rarely	1 time	more than4 time	2 to 3 time	at least ½ litter	0	0	0	never or rarely	rarely	3	often	rarely	3 or 4 time	25 - 34	2	Protestant	da172657-6bc0-4e1e-a1e9-4b19651ce8e5
67	good	good	good	good	good	Kotto	married	administrative framework	secondary	1.65	60	22.0386	Normal	0	0	0	0	-1	-1	0	0	8	Implant		JADELLE	0	1	7	2 to 3	3 to 4	more than4	rarely	1 time	more than4 time	2 to 3 time	½ to 1 litter	0	0	0	abort one time	smooth	3	ever	every day	3 or 4 time	35 - 44	4	Catholic	1e096f48-4c4e-431d-9201-b20d936ead6d
12	good	good	good	good	good	Pk 14	bachelor	else	secondary	1.68	55	19.487	Normal	0	0	0	0	0	0	0	0	14	injectable Contraceptive	SAYANA PRESS		0	1	2	2 to 3	more than4	3 to 4	rarely	1 time	3 to 4 time	never or rarely	1 to 1.5 litter	0	0	0	2 to 3 time	rarely	2	ever	many time	3 or 4 time	15 - 24	1	Catholic	454cb96f-6983-4519-abf4-851d832ebad8
47	good	good	good	good	good	Pk 12	bachelor	housewife	primary	1.57	75	30.4272	Obesity of class I	0	0	0	0	0	-1	0	0	8	Implant		JADELLE	0	1	3	1	1 to 2	0	rarely	1 time	more than4 time	at least one time	more than1.5 litter	0	-1	0	never or rarely	rarely	2	ever	many time	3 or 4 time	35 - 44	2	else	ed4a0dd7-f9db-40f7-a044-ce1b3b0816d3
50	bad	good	good	good	good	Makepe	bachelor	else	academic	1.66	73	26.4915	overweight	0	0	0	0	0	0	0	0	9	injectable Contraceptive	DEPO PROVERA		0	1	3	2 to 3	more than4	0	rarely	1 time	more than4 time	never or rarely	more than1.5 litter	0	0	0	abort one time	more and unbalanced	3	often	every day	one time	25 - 34	3	Protestant	e6aa7780-ec36-4337-b236-eb4f2a7b4b0c
35	good	good	good	good	good	Pk 14	bachelor	housewife	secondary	1.65	45	16.5289	Sors weight	0	0	0	0	0	-1	0	0	6	injectable Contraceptive	SAYANA PRESS		1	1	1	0	more than4	1 to 2	rarely	1 time	more than4 time	never or rarely	more than1.5 litter	0	0	0	never or rarely	smooth	4	ever	many time	3 or 4 time	15 - 24	1	Protestant	ef268ef6-ee32-4776-9bee-fdcaf15b7d91
42	good	good	good	good	good	Beedi	bachelor	housewife	secondary	1.68	70	24.8016	Normal	0	0	0	0	0	-1	0	0	3	injectable Contraceptive	SAYANA PRESS		1	1	2	0	1 to 2	1 to 2	2 to 3 time	rarely	3 to 4 time	never or rarely	more than1.5 litter	0	0	0	2 to 3 time	smooth	3	ever	rarely	one time	25 - 34	1	Catholic	e8770972-9347-42b9-94ec-9f215685196e
59	good	good	good	bad	good	Ndogpassi	bachelor	housewife	academic	1.7	59	20.4152	Normal	0	0	0	0	0	0	0	0	8	Implant		IMPLANON	0	1	2	0	3 to 4	more than4	rarely	1 time	3 to 4 time	never or rarely	more than1.5 litter	0	0	0	2 to 3 time	rarely	2	ever	1 time	one time	25 - 34	1	Protestant	1c9e2204-ba2a-438b-98d1-75f4df70ea84
34	bad	bad	good	good	good	Pk 14	bachelor	housewife	primary	1.62	74	28.1969	overweight	0	0	0	0	-1	0	0	0	60	injectable Contraceptive	SAYANA PRESS		0	1	4	more than3	3 to 4	1 to 2	every day	3 to 4 time	3 to 4 time	never or rarely	more than1.5 litter	0	0	-1	2 to 3 time	smooth	2	ever	1 time	3 or 4 time	35 - 44	4	Catholic	25cd1c8d-adca-4002-a461-e02ae6d97a6a
30	bad	bad	good	good	good	Pk 9	bachelor	housewife	secondary	1.67	80	28.6851	overweight	0	0	0	0	0	0	-1	0	84	injectable Contraceptive	SAYANA PRESS		1	1	5	0	1 to 2	1 to 2	rarely	3 to 4 time	2 time	2 to 3 time	more than1.5 litter	-1	0	0	2 to 3 time	rarely	2	ever	many time	one time	35 - 44	2	Catholic	01706b53-3b73-4437-bf7d-f03bd08fba06
27	good	bad	good	good	good	Yassa	married	else	academic	1.67	68	24.3824	Normal	0	0	0	0	0	-1	0	0	65	Implant		JADELLE	0	1	4	1	1 to 2	1 to 2	rarely	1 time	3 to 4 time	at least one time	½ to 1 litter	0	0	0	abort one time	rarely	2	ever	1 time	one time	35 - 44	4	Protestant	21c243de-7f7b-4467-8adb-c9e7a47dbd7d
7	good	good	good	good	good	Pk 12	bachelor	shopkeeper	secondary	1.55	60	24.974	Normal	0	0	0	0	0	0	0	0	24	injectable Contraceptive	DEPO PROVERA		1	1	4	0	1 to 2	3 to 4	rarely	3 to 4 time	3 to 4 time	at least one time	more than1.5 litter	0	0	0	never or rarely	smooth	3	ever	many time	one time	35 - 44	3	Catholic	d620eaae-daaf-4385-a721-001ac6fc02b1
49	bad	good	good	good	good	Bepanda	married	else	primary	1.68	75	26.5731	overweight	0	0	0	0	0	0	0	0	6	Implant		JADELLE	1	1	5	1	3 to 4	0	rarely	1 time	more than4 time	2 to 3 time	1 to 1.5 litter	0	-1	0	abort one time	rarely	2	ever	every day	one time	25 - 34	3	Catholic	01942bc3-5dee-4972-a92b-e4aec01be7b5
64	good	good	good	good	good	Japoma	married	frameworkd’administration	academic	1.6	59	23.0469	Normal	0	0	0	0	0	-1	0	0	12	IUD			0	1	5	0	1 to 2	3 to 4	rarely	3 to 4 time	more than4 time	at least one time	½ to 1 litter	-1	-1	0	never or rarely	smooth	2	often	every day	one time	25 - 34	3	else	fbaa9361-21b1-4b10-9184-59dd2545278a
29	good	good	bad	good	good	Cité des palmiers	married	housewife	secondary	1.6	59	23.0469	Normal	0	0	0	0	-1	0	0	0	9	injectable Contraceptive	SAYANA PRESS		1	1	3	more than3	1 to 2	1 to 2	rarely	3 to 4 time	2 time	at least one time	more than1.5 litter	0	0	-1	never or rarely	more andbalanced	2	ever	rarely	one time	25 - 34	3	else	d2ef9521-642d-4c50-b9d2-f9e05a92b604
61	good	good	good	bad	good	Bonamorssadi	married	frameworkd’administration	secondary	1.6	62	24.2187	Normal	0	0	0	0	-1	-1	0	0	48	injectable Contraceptive	DEPO PROVERA		0	1	3	0	3 to 4	0	2 to 3 time	3 to 4 time	3 to 4 time	never or rarely	more than1.5 litter	0	-1	0	2 to 3 time	rarely	2	ever	every day	one time	25 - 34	2	Catholic	3dd942eb-a308-4944-8aec-f63d1d752fc3
77	bad	good	good	bad	good	Bepanda	bachelor	shopkeeper	academic	1.63	79	29.7339	overweight	0	0	0	0	-1	-1	-1	0	7	IUD			0	1	1	2 to 3	3 to 4	0	rarely	1 time	more than4 time	2 to 3 time	½ to 1 litter	-1	-1	0	2 to 3 time	smooth	2	ever	many time	3 or 4 time	25 - 34	0	Protestant	1f62d510-4b68-4f42-9428-46eec6aa9993
58	good	good	good	good	good	Makepe	married	else	secondary	1.65	71	26.079	overweight	0	0	0	0	-1	0	-1	0	72	Implant		JADELLE	0	1	4	more than3	1 to 2	3 to 4	rarely	3 to 4 time	2 time	2 to 3 time	more than1.5 litter	0	0	0	never or rarely	rarely	2	often	every day	3 or 4 time	35 - 44	6	Catholic	1814798e-907c-468e-8cda-909a46ca6c2c
56	bad	bad	good	good	good	Bepanda	bachelor	frameworkd’administration	secondary	1.65	73	26.8136	overweight	0	0	0	0	-1	0	0	0	36	Implant		JADELLE	1	1	3	2 to 3	1 to 2	0	rarely	3 to 4 time	3 to 4 time	never or rarely	1 to 1.5 litter	0	0	0	every day	more and unbalanced	3	ever	every day	at every meal	25 - 34	1	Catholic	3a4de6eb-992f-4d40-bfb8-bc05644777bd
54	bad	bad	good	good	bad	Pk 11	married	else	secondary	1.68	72	25.5102	overweight	0	-1	0	0	0	-1	0	0	9	injectable Contraceptive	SAYANA PRESS		1	1	2	more than3	3 to 4	0	rarely	1 time	3 to 4 time	2 to 3 time	1 to 1.5 litter	0	0	0	never or rarely	rarely	2	ever	many time	one time	35 - 44	1	Protestant	c3982f66-4781-4aba-9321-025eca104895
6	good	good	good	bad	good	Yassa	married	else	primary	1.6	66	25.7812	overweight	0	0	0	0	0	-1	0	0	48	injectable Contraceptive	DEPO PROVERA		1	1	3	2 to 3	3 to 4	0	2 to 3 time	1 time	more than4 time	every day	1 to 1.5 litter	0	-1	-1	never or rarely	rarely	2	ever	every day	3 or 4 time	35 - 44	3	Catholic	438a842c-54a1-4692-a0a3-5f7894ddc2d9
36	bad	good	good	bad	good	Makepe	married	student	academic	1.64	90	33.4622	Obesity of class I	0	0	0	0	-1	0	0	0	24	Implant		JADELLE	1	1	3	2 to 3	more than4	1 to 2	rarely	3 to 4 time	3 to 4 time	never or rarely	more than1.5 litter	-1	0	0	every day	rarely	2	ever	rarely	rarelyor never	25 - 34	3	Catholic	04cb5cf3-bab2-4d09-a802-aec3054c26ec
53	good	good	good	good	good	Bepanda	bachelor	student	academic	1.5	55	24.4444	Normal	0	0	0	0	-1	0	0	0	36	injectable Contraceptive	SAYANA PRESS		1	1	0	1	1 to 2	0	rarely	3 to 4 time	3 to 4 time	every day	more than1.5 litter	-1	0	0	never or rarely	rarely	2	ever	1 time	3 or 4 time	15 - 24	0	Catholic	a09bbab2-d8a2-4c03-973a-4c283ad0948e
3	good	bad	good	bad	good	Ndogbati	bachelor	housewife	academic	1.61	66	25.462	overweight	0	0	0	0	0	0	0	0	18	injectable Contraceptive	DEPO PROVERA		0	1	4	more than3	1 to 2	more than4	rarely	1 time	3 to 4 time	never or rarely	1 to 1.5 litter	0	0	-1	never or rarely	rarely	2	often	many time	3 or 4 time	25 - 34	3	Catholic	20720690-f13e-4022-ad13-659004d80e8a
21	good	bad	good	good	good	Yassa	married	civil servant	academic	1.58	70	28.0404	overweight	0	0	0	0	0	0	0	0	72	injectable Contraceptive	SAYANA PRESS		1	1	4	more than3	more than4	1 to 2	rarely	3 to 4 time	2 time	2 to 3 time	more than1.5 litter	0	0	-1	abort one time	more andbalanced	2	ever	rarely	one time	45 - 50	3	Protestant	a2840878-7470-4e86-9916-0198dcfb9d64
52	good	good	good	bad	good	Makepe	married	student	academic	1.65	85	31.2213	Obesity of class I	0	0	0	-1	0	0	0	0	7	Implant		JADELLE	1	1	6	2 to 3	3 to 4	0	rarely	1 time	more than4 time	2 to 3 time	at least ½ litter	-1	0	0	2 to 3 time	rarely	2	ever	every day	3 or 4 time	35 - 44	3	Catholic	c5a53400-391f-468b-b13f-2958f8420abb
65	good	good	good	bad	good	Bepanda	bachelor	student	academic	1.6	55	21.4844	Normal	0	0	0	0	-1	0	-1	-1	14	Implant		IMPLANON	0	1	0	0	more than4	0	4 to 5 time	3 to 4 time	3 to 4 time	every day	½ to 1 litter	0	0	0	abort one time	rarely	2	ever	many time	3 or 4 time	15 - 24	0	Catholic	051c47aa-d319-4449-91df-610bd291303b
66	good	good	good	good	good	Lorm	bachelor	civil servant	academic	1.61	65	25.0762	overweight	0	0	0	0	0	-1	-1	0	7	Implant		IMPLANON	1	1	2	2 to 3	3 to 4	1 to 2	rarely	1 time	more than4 time	never or rarely	½ to 1 litter	0	0	0	never or rarely	smooth	2	ever	many time	one time	25 - 34	1	Protestant	b0943726-145e-4cc0-9308-853f038728e2
25	good	good	good	good	good	Cité des palmiers	bachelor	else	academic	1.68	58	20.5499	Normal	0	0	0	0	0	0	0	0	12	injectable Contraceptive	SAYANA PRESS		0	1	2	2 to 3	more than4	1 to 2	rarely	3 to 4 time	3 to 4 time	2 to 3 time	more than1.5 litter	0	0	0	never or rarely	rarely	2	ever	many time	rarelyor never	25 - 34	2	Catholic	86926c4d-34d7-421c-89c8-c15c835415c6
43	good	bad	good	good	good	Bepanda	married	housewife	secondary	1.58	63	25.2363	overweight	0	0	0	0	0	0	0	0	14	Implant		IMPLANON	0	1	2	1	3 to 4	more than4	every day	rarely	2 time	every day	½ to 1 litter	0	0	0	never or rarely	rarely	2	ever	every day	3 or 4 time	25 - 34	2	Catholic	9186f7db-8acf-4653-b244-2f3388bc4dec
39	bad	good	good	good	good	Bepanda	married	housewife	secondary	1.66	84	30.4834	Obesity of class I	0	0	0	-1	0	0	0	0	39	injectable Contraceptive	SAYANA PRESS		1	1	3	2 to 3	1 to 2	0	rarely	1 time	2 time	never or rarely	more than1.5 litter	0	0	0	abort one time	more andbalanced	3	ever	every day	one time	35 - 44	3	Protestant	93c64e56-47c3-4e6a-86ba-6aa5834230b7
62	bad	good	good	good	good	Bonaberi	bachelor	pupil	secondary	1.7	91	31.4879	Obesity of class I	0	0	0	0	0	-1	-1	0	48	Implant		IMPLANON	1	1	2	0	3 to 4	3 to 4	rarely	3 to 4 time	more than4 time	never or rarely	more than1.5 litter	0	0	-1	never or rarely	rarely	2	ever	rarely	rarelyor never	15 - 24	1	Catholic	cd3495d7-ebcd-4ba2-91f1-62bac931894e
10	good	good	good	good	good	Bonangang	bachelor	else	secondary	1.55	64	26.6389	overweight	0	0	0	0	0	0	0	0	6	injectable Contraceptive	SAYANA PRESS		0	1	1	1	more than4	1 to 2	rarely	rarely	2 time	never or rarely	1 to 1.5 litter	0	0	0	abort one time	rarely	2	ever	1 time	3 or 4 time	25 - 34	1	Catholic	159f36a5-818c-4426-9b71-0a23a228ddde
15	bad	good	good	good	good	Pk 14	married	else	secondary	1.54	82	34.5758	Obesity of class I	0	0	0	0	0	0	0	0	3	injectable Contraceptive	SAYANA PRESS		1	1	4	0	1 to 2	0	rarely	1 time	more than4 time	never or rarely	½ to 1 litter	-1	0	0	every day	more andbalanced	3	ever	every day	3 or 4 time	35 - 44	4	Protestant	939bfa04-adfe-4611-9437-d403870a73cc
63	bad	good	good	bad	good	Bepanda	bachelor	else	secondary	1.66	77	27.9431	overweight	0	0	0	0	0	-1	0	0	120	injectable Contraceptive	DEPO PROVERA		1	1	4	1	more than4	0	rarely	rarely	Rarely	at least one time	more than1.5 litter	0	0	-1	never or rarely	rarely	2	ever	every day	one time	35 - 44	2	Catholic	048c218a-3529-4888-b5f0-26e7f881ce55
41	bad	good	good	good	good	Logbessor	married	shopkeeper	secondary	1.55	85	35.3798	Obesity of class I	0	0	0	0	0	0	0	0	26	injectable Contraceptive	SAYANA PRESS		1	1	3	0	1 to 2	0	rarely	rarely	2 time	never or rarely	½ to 1 litter	0	0	0	never or rarely	smooth	2	ever	rarely	3 or 4 time	35 - 44	2	Protestant	2baa08fa-e173-45c3-bb52-5e0b74179cf2
60	good	good	good	bad	good	Bepanda	married	else	secondary	1.6	56	21.875	Normal	0	0	0	0	0	0	0	0	36	Implant		JADELLE	0	1	3	0	1 to 2	0	rarely	1 time	more than4 time	never or rarely	more than1.5 litter	0	0	0	2 to 3 time	rarely	2	ever	1 time	3 or 4 time	25 - 34	3	Protestant	0086e53b-5333-41bd-a2c7-025ffb93d7cf
68	bad	good	good	good	good	Bepanda	bachelor	shopkeeper	academic	1.63	79	29.7339	overweight	0	0	0	0	-1	-1	-1	0	7	IUD			0	1	1	2 to 3	more than4	0	rarely	1 time	more than4 time	2 to 3 time	½ to 1 litter	-1	-1	0	2 to 3 time	smooth	2	ever	1 time	3 or 4 time	25 - 34	0	Catholic	85fbb2a0-0b39-4354-a0e7-f58c4f586c31
33	bad	bad	good	bad	good	Ndokoti	bachelor	housewife	secondary	1.68	56	19.8413	Normal	0	0	0	0	0	0	0	0	48	injectable Contraceptive	SAYANA PRESS		1	1	1	1	more than4	0	rarely	3 to 4 time	3 to 4 time	2 to 3 time	½ to 1 litter	0	0	-1	never or rarely	rarely	2	ever	every day	one time	25 - 34	1	Catholic	535bcf97-21eb-4e09-8dc4-1066c832f13e
22	good	good	good	good	good	Logpom	bachelor	student	academic	1.71	58	19.8352	Normal	0	0	0	0	0	0	0	0	3	Implant		JADELLE	0	1	2	2 to 3	3 to 4	0	2 to 3 time	1 time	3 to 4 time	2 to 3 time	½ to 1 litter	0	0	0	never or rarely	rarely	2	ever	1 time	3 or 4 time	25 - 34	2	Catholic	5d8a9ff4-6cb7-4f63-8751-4d14363282bb
76	good	good	good	bad	good	Logbaba	married	frameworkd’administration	academic	1.6	58	22.6562	Normal	0	0	0	0	0	-1	0	0	12	IUD			0	1	5	1	1 to 2	3 to 4	rarely	3 to 4 time	2 time	at least one time	½ to 1 litter	-1	-1	0	never or rarely	smooth	2	often	every day	one time	25 - 34	3	Catholic	5154f69f-193c-4782-acb8-f163f64dec40
72	bad	good	good	bad	good	Bepanda	married	housewife	secondary	1.67	83	29.7608	overweight	0	0	0	0	0	0	0	0	48	IUD			0	1	3	2 to 3	1 to 2	0	rarely	1 time	3 to 4 time	never or rarely	more than1.5 litter	0	0	0	2 to 3 time	more andbalanced	3	ever	every day	3 or 4 time	35 - 44	3	Protestant	5f8eaafb-ad74-408e-b6b9-528893c1bd5c
8	good	good	good	good	good	Beedi	bachelor	else	secondary	1.56	45	18.4911	Normal	0	0	0	0	0	-1	-1	-1	43	Implant		JADELLE	0	1	2	2 to 3	more than4	0	2 to 3 time	3 to 4 time	3 to 4 time	never or rarely	more than1.5 litter	0	0	0	never or rarely	more andbalanced	2	ever	every day	3 or 4 time	25 - 34	1	Catholic	6afe0fdd-384f-4fba-8bb6-f96335606a68
9	bad	good	good	good	good	Dakar	bachelor	else	secondary	1.6	96	37.5	Obesity of class I	0	0	0	0	0	-1	0	0	36	Implant		JADELLE	1	1	2	2 to 3	more than4	more than4	rarely	3 to 4 time	2 time	never or rarely	more than1.5 litter	0	0	0	never or rarely	rarely	2	ever	many time	rarelyor never	25 - 34	0	Protestant	61fd72d4-58f1-4145-92ae-2cc8a834ddef
48	good	good	good	good	good	Ndogbong	bachelor	frameworkd’administration	secondary	1.59	65	25.711	overweight	0	0	0	0	-1	0	0	0	10	injectable Contraceptive	DEPO PROVERA		1	1	4	0	3 to 4	more than4	rarely	rarely	more than4 time	2 to 3 time	½ to 1 litter	0	0	0	abort one time	more andbalanced	2	ever	every day	one time	25 - 34	2	Catholic	4e9f931d-0b0c-47fc-bf2c-8e5a6dcce46e
11	good	good	good	good	good	Pk 14	married	shopkeeper	primary	1.5	62	27.5556	overweight	0	0	0	0	0	-1	0	0	60	injectable Contraceptive	SAYANA PRESS		0	1	6	0	3 to 4	1 to 2	rarely	3 to 4 time	3 to 4 time	2 to 3 time	more than1.5 litter	0	0	0	never or rarely	more and unbalanced	2	ever	many time	rarelyor never	35 - 44	6	Catholic	4d9eafb4-39de-482b-8fc0-b984bfb418cd
45	bad	bad	good	bad	good	Village	bachelor	else	secondary	1.6	75	29.2969	overweight	0	0	0	0	-1	-1	0	0	12	injectable Contraceptive	DEPO PROVERA		1	1	3	2 to 3	3 to 4	1 to 2	2 to 3 time	at every meal	3 to 4 time	never or rarely	1 to 1.5 litter	-1	0	0	never or rarely	rarely	2	ever	rarely	one time	25 - 34	2	Catholic	59d59f1b-5ddf-48d8-ace2-2784f6627f1b
18	good	good	good	bad	good	Cité des palmiers	bachelor	housewife	primary	1.7	65	22.4913	Normal	0	0	0	0	0	-1	0	0	36	injectable Contraceptive	SAYANA PRESS		1	1	6	1	1 to 2	more than4	rarely	3 to 4 time	3 to 4 time	never or rarely	more than1.5 litter	0	0	0	never or rarely	smooth	4	ever	rarely	3 or 4 time	25 - 34	5	else	3f16f3f4-58de-4252-b84c-fd4c2290a207
28	bad	good	good	good	good	Pk 13	bachelor	civil servant	academic	1.63	81	30.4867	Obesity of class I	0	0	0	0	-1	-1	-1	0	6	Implant		JADELLE	0	1	1	more than3	more than4	1 to 2	rarely	3 to 4 time	3 to 4 time	2 to 3 time	more than1.5 litter	0	0	0	abort one time	rarely	2	ever	rarely	one time	25 - 34	1	Catholic	2b018851-4912-4883-831a-d1e3f98e6873
37	good	bad	good	bad	good	Cité des palmiers	married	shopkeeper	secondary	1.55	62	25.8065	overweight	0	0	0	0	0	0	0	0	120	injectable Contraceptive	SAYANA PRESS		0	1	5	1	3 to 4	1 to 2	rarely	3 to 4 time	2 time	never or rarely	more than1.5 litter	0	0	-1	2 to 3 time	smooth	3	ever	many time	one time	25 - 34	5	Catholic	5df52a55-32bf-47f5-b0c1-3f29e2b8f2ee
69	good	good	good	good	good	Bepanda	bachelor	pupil	secondary	1.59	59	23.3377	Normal	0	0	0	0	-1	0	0	0	17	Implant		JADELLE	0	1	0	2 to 3	more than4	more than4	rarely	rarely	3 to 4 time	at least one time	more than1.5 litter	0	0	0	never or rarely	smooth	3	ever	rarely	rarelyor never	15 - 24	0	Catholic	2fa62ca9-15ed-42ca-a3e6-418e71c69e92
71	bad	good	good	good	good	Bepanda	married	housewife	secondary	1.59	80	31.6443	Obesity of class I	0	0	0	0	-1	-1	0	0	12	IUD			0	1	1	0	3 to 4	0	4 to 5 time	3 to 4 time	more than4 time	never or rarely	more than1.5 litter	-1	0	0	never or rarely	rarely	2	ever	many time	one time	25 - 34	1	Catholic	38a00f13-b8d9-4177-925c-f1e727e50e5d
40	good	good	good	good	good	Bepanda	married	frameworkd’administration	secondary	1.65	68	24.977	Normal	0	0	0	0	-1	0	0	0	24	Implant		JADELLE	0	1	5	more than3	more than4	0	2 to 3 time	3 to 4 time	more than4 time	never or rarely	more than1.5 litter	-1	0	0	every day	more andbalanced	3	ever	many time	3 or 4 time	25 - 34	4	Protestant	7b71e7f4-a814-42ea-8959-0c8b845e9f1e
14	good	good	good	good	good	Pk 14	bachelor	housewife	secondary	1.65	67	24.6097	Normal	0	0	0	-1	0	0	0	0	1	injectable Contraceptive	SAYANA PRESS		0	0	4	0	more than4	1 to 2	2 to 3 time	1 time	3 to 4 time	every day	1 to 1.5 litter	0	0	0	abort one time	more and unbalanced	4	ever	every day	3 or 4 time	25 - 34	2	else	42627c17-40ba-4dde-afa0-5fbdeb7d4620
32	bad	bad	good	good	good	Cité des palmiers	married	civil servant	academic	1.76	94	30.3461	Obesity of class I	0	0	0	0	-1	0	-1	0	60	injectable Contraceptive	SAYANA PRESS		1	1	2	more than3	3 to 4	more than4	rarely	3 to 4 time	3 to 4 time	at least one time	more than1.5 litter	0	0	-1	never or rarely	more andbalanced	3	often	many time	3 or 4 time	25 - 34	4	Catholic	84b80b54-0c2a-4f5f-9fe8-888a824e055d
73	good	good	good	bad	good	Cité des palmiers	bachelor	civil servant	secondary	1.72	67	22.6474	Normal	0	0	0	0	0	-1	0	0	36	IUD			0	1	6	1	1 to 2	more than4	rarely	3 to 4 time	more than4 time	never or rarely	1 to 1.5 litter	-1	-1	0	never or rarely	smooth	4	ever	rarely	3 or 4 time	25 - 34	5	Catholic	4673d1d3-1dc8-4a6f-a4bb-85c1cd51d525
46	bad	good	good	good	good	Bepanda	married	housewife	secondary	1.59	80	31.6443	Obesity of class I	0	0	0	0	-1	0	0	0	12	Implant		JADELLE	1	1	1	0	3 to 4	0	rarely	1 time	more than4 time	never or rarely	more than1.5 litter	0	0	0	never or rarely	rarely	2	ever	many time	one time	15 - 24	1	Catholic	474f9df5-cefd-4a56-9ac3-c719e8bbf537
70	good	good	good	bad	good	Ndogpassi	bachelor	housewife	academic	1.73	61	20.3816	Normal	0	0	0	0	0	0	0	0	8	IUD			0	1	2	0	more than4	3 to 4	rarely	1 time	3 to 4 time	never or rarely	more than1.5 litter	0	0	0	2 to 3 time	rarely	2	ever	1 time	one time	25 - 34	1	Catholic	6c0085a6-2c56-433f-8d86-2a6806663b2a
36	bad	good	good	bad	good	Makepe	married	student	academic	1.64	90	33.4622	Obesity of class I	0	0	0	0	-1	0	0	0	24	Implant		JADELLE	1	1	3	2 to 3	more than4	1 to 2	rarely	3 to 4 time	3 to 4 time	never or rarely	more than1.5 litter	-1	0	0	every day	rarely	2	ever	rarely	rarelyor never	25 - 34	3	Catholic	04cb5cf3-bab2-4d09-a802-aec3054c26ec
49	bad	good	good	good	good	Bepanda	married	else	primary	1.68	75	26.5731	overweight	0	0	0	0	0	0	0	0	6	Implant		JADELLE	1	1	5	1	3 to 4	0	rarely	1 time	more than4 time	2 to 3 time	1 to 1.5 litter	0	-1	0	abort one time	rarely	2	ever	every day	one time	25 - 34	3	Catholic	01942bc3-5dee-4972-a92b-e4aec01be7b5
77	bad	good	good	bad	good	Bepanda	bachelor	shopkeeper	academic	1.63	79	29.7339	overweight	0	0	0	0	-1	-1	-1	0	7	IUD			0	1	1	2 to 3	3 to 4	0	rarely	1 time	more than4 time	2 to 3 time	½ to 1 litter	-1	-1	0	2 to 3 time	smooth	2	ever	many time	3 or 4 time	25 - 34	0	Protestant	1f62d510-4b68-4f42-9428-46eec6aa9993
59	good	good	good	bad	good	Ndogpassi	bachelor	housewife	academic	1.7	59	20.4152	Normal	0	0	0	0	0	0	0	0	8	Implant		IMPLANON	0	1	2	0	3 to 4	more than4	rarely	1 time	3 to 4 time	never or rarely	more than1.5 litter	0	0	0	2 to 3 time	rarely	2	ever	1 time	one time	25 - 34	1	Protestant	1c9e2204-ba2a-438b-98d1-75f4df70ea84
32	bad	bad	good	good	good	Cité des palmiers	married	civil servant	academic	1.76	94	30.3461	Obesity of class I	0	0	0	0	-1	0	-1	0	60	injectable Contraceptive	SAYANA PRESS		1	1	2	more than3	3 to 4	more than4	rarely	3 to 4 time	3 to 4 time	at least one time	more than1.5 litter	0	0	-1	never or rarely	more andbalanced	3	often	many time	3 or 4 time	25 - 34	4	Catholic	84b80b54-0c2a-4f5f-9fe8-888a824e055d
10	good	good	good	good	good	Bonangang	bachelor	else	secondary	1.55	64	26.6389	overweight	0	0	0	0	0	0	0	0	6	injectable Contraceptive	SAYANA PRESS		0	1	1	1	more than4	1 to 2	rarely	rarely	2 time	never or rarely	1 to 1.5 litter	0	0	0	abort one time	rarely	2	ever	1 time	3 or 4 time	25 - 34	1	Catholic	159f36a5-818c-4426-9b71-0a23a228ddde
53	good	good	good	good	good	Bepanda	bachelor	student	academic	1.5	55	24.4444	Normal	0	0	0	0	-1	0	0	0	36	injectable Contraceptive	SAYANA PRESS		1	1	0	1	1 to 2	0	rarely	3 to 4 time	3 to 4 time	every day	more than1.5 litter	-1	0	0	never or rarely	rarely	2	ever	1 time	3 or 4 time	15 - 24	0	Catholic	a09bbab2-d8a2-4c03-973a-4c283ad0948e
60	good	good	good	bad	good	Bepanda	married	else	secondary	1.6	56	21.875	Normal	0	0	0	0	0	0	0	0	36	Implant		JADELLE	0	1	3	0	1 to 2	0	rarely	1 time	more than4 time	never or rarely	more than1.5 litter	0	0	0	2 to 3 time	rarely	2	ever	1 time	3 or 4 time	25 - 34	3	Protestant	0086e53b-5333-41bd-a2c7-025ffb93d7cf
30	bad	bad	good	good	good	Pk 9	bachelor	housewife	secondary	1.67	80	28.6851	overweight	0	0	0	0	0	0	-1	0	84	injectable Contraceptive	SAYANA PRESS		1	1	5	0	1 to 2	1 to 2	rarely	3 to 4 time	2 time	2 to 3 time	more than1.5 litter	-1	0	0	2 to 3 time	rarely	2	ever	many time	one time	35 - 44	2	Catholic	01706b53-3b73-4437-bf7d-f03bd08fba06
75	good	good	good	good	good	Yassa	married	else	primary	1.6	65	25.3906	overweight	0	0	0	0	0	-1	0	0	48	IUD			0	1	3	2 to 3	3 to 4	0	2 to 3 time	3 to 4 time	2 time	every day	1 to 1.5 litter	0	0	-1	abort one time	smooth	2	ever	every day	3 or 4 time	35 - 44	3	else	8acd3bae-1998-4e96-b771-b35c0e95e937
63	bad	good	good	bad	good	Bepanda	bachelor	else	secondary	1.66	77	27.9431	overweight	0	0	0	0	0	-1	0	0	120	injectable Contraceptive	DEPO PROVERA		1	1	4	1	more than4	0	rarely	rarely	Rarely	at least one time	more than1.5 litter	0	0	-1	never or rarely	rarely	2	ever	every day	one time	35 - 44	2	Catholic	048c218a-3529-4888-b5f0-26e7f881ce55
43	good	bad	good	good	good	Bepanda	married	housewife	secondary	1.58	63	25.2363	overweight	0	0	0	0	0	0	0	0	14	Implant		IMPLANON	0	1	2	1	3 to 4	more than4	every day	rarely	2 time	every day	½ to 1 litter	0	0	0	never or rarely	rarely	2	ever	every day	3 or 4 time	25 - 34	2	Catholic	9186f7db-8acf-4653-b244-2f3388bc4dec
65	good	good	good	bad	good	Bepanda	bachelor	student	academic	1.6	55	21.4844	Normal	0	0	0	0	-1	0	-1	-1	14	Implant		IMPLANON	0	1	0	0	more than4	0	4 to 5 time	3 to 4 time	3 to 4 time	every day	½ to 1 litter	0	0	0	abort one time	rarely	2	ever	many time	3 or 4 time	15 - 24	0	Catholic	051c47aa-d319-4449-91df-610bd291303b
57	bad	good	good	good	good	Kotto	married	frameworkd’administration	academic	1.67	78	27.968	overweight	0	0	0	0	0	0	0	0	12	Implant		JADELLE	1	1	4	more than3	3 to 4	1 to 2	rarely	3 to 4 time	3 to 4 time	at least one time	½ to 1 litter	0	0	0	never or rarely	rarely	2	ever	many time	3 or 4 time	25 - 34	4	Catholic	6d553855-d44d-49c0-8822-e62cea6e5330
58	good	good	good	good	good	Makepe	married	else	secondary	1.65	71	26.079	overweight	0	0	0	0	-1	0	-1	0	72	Implant		JADELLE	0	1	4	more than3	1 to 2	3 to 4	rarely	3 to 4 time	2 time	2 to 3 time	more than1.5 litter	0	0	0	never or rarely	rarely	2	often	every day	3 or 4 time	35 - 44	6	Catholic	1814798e-907c-468e-8cda-909a46ca6c2c
27	good	bad	good	good	good	Yassa	married	else	academic	1.67	68	24.3824	Normal	0	0	0	0	0	-1	0	0	65	Implant		JADELLE	0	1	4	1	1 to 2	1 to 2	rarely	1 time	3 to 4 time	at least one time	½ to 1 litter	0	0	0	abort one time	rarely	2	ever	1 time	one time	35 - 44	4	Protestant	21c243de-7f7b-4467-8adb-c9e7a47dbd7d
67	good	good	good	good	good	Kotto	married	administrative framework	secondary	1.65	60	22.0386	Normal	0	0	0	0	-1	-1	0	0	8	Implant		JADELLE	0	1	7	2 to 3	3 to 4	more than4	rarely	1 time	more than4 time	2 to 3 time	½ to 1 litter	0	0	0	abort one time	smooth	3	ever	every day	3 or 4 time	35 - 44	4	Catholic	1e096f48-4c4e-431d-9201-b20d936ead6d
25	good	good	good	good	good	Cité des palmiers	bachelor	else	academic	1.68	58	20.5499	Normal	0	0	0	0	0	0	0	0	12	injectable Contraceptive	SAYANA PRESS		0	1	2	2 to 3	more than4	1 to 2	rarely	3 to 4 time	3 to 4 time	2 to 3 time	more than1.5 litter	0	0	0	never or rarely	rarely	2	ever	many time	rarelyor never	25 - 34	2	Catholic	86926c4d-34d7-421c-89c8-c15c835415c6
3	good	bad	good	bad	good	Ndogbati	bachelor	housewife	academic	1.61	66	25.462	overweight	0	0	0	0	0	0	0	0	18	injectable Contraceptive	DEPO PROVERA		0	1	4	more than3	1 to 2	more than4	rarely	1 time	3 to 4 time	never or rarely	1 to 1.5 litter	0	0	-1	never or rarely	rarely	2	often	many time	3 or 4 time	25 - 34	3	Catholic	20720690-f13e-4022-ad13-659004d80e8a
31	bad	good	good	good	good	Ndogpassi	bachelor	else	academic	1.56	74	30.4076	Obesity of class I	0	0	0	0	-1	0	0	-1	24	injectable Contraceptive	SAYANA PRESS		1	1	0	0	3 to 4	0	rarely	1 time	2 time	never or rarely	at least ½ litter	0	0	0	never or rarely	rarely	3	ever	many time	rarelyor never	15 - 24	0	Protestant	742a8cf7-5755-4350-a63d-09d5e3e83e47
34	bad	bad	good	good	good	Pk 14	bachelor	housewife	primary	1.62	74	28.1969	overweight	0	0	0	0	-1	0	0	0	60	injectable Contraceptive	SAYANA PRESS		0	1	4	more than3	3 to 4	1 to 2	every day	3 to 4 time	3 to 4 time	never or rarely	more than1.5 litter	0	0	-1	2 to 3 time	smooth	2	ever	1 time	3 or 4 time	35 - 44	4	Catholic	25cd1c8d-adca-4002-a461-e02ae6d97a6a
28	bad	good	good	good	good	Pk 13	bachelor	civil servant	academic	1.63	81	30.4867	Obesity of class I	0	0	0	0	-1	-1	-1	0	6	Implant		JADELLE	0	1	1	more than3	more than4	1 to 2	rarely	3 to 4 time	3 to 4 time	2 to 3 time	more than1.5 litter	0	0	0	abort one time	rarely	2	ever	rarely	one time	25 - 34	1	Catholic	2b018851-4912-4883-831a-d1e3f98e6873
41	bad	good	good	good	good	Logbessor	married	shopkeeper	secondary	1.55	85	35.3798	Obesity of class I	0	0	0	0	0	0	0	0	26	injectable Contraceptive	SAYANA PRESS		1	1	3	0	1 to 2	0	rarely	rarely	2 time	never or rarely	½ to 1 litter	0	0	0	never or rarely	smooth	2	ever	rarely	3 or 4 time	35 - 44	2	Protestant	2baa08fa-e173-45c3-bb52-5e0b74179cf2
8	good	good	good	good	good	Beedi	bachelor	else	secondary	1.56	45	18.4911	Normal	0	0	0	0	0	-1	-1	-1	43	Implant		JADELLE	0	1	2	2 to 3	more than4	0	2 to 3 time	3 to 4 time	3 to 4 time	never or rarely	more than1.5 litter	0	0	0	never or rarely	more andbalanced	2	ever	every day	3 or 4 time	25 - 34	1	Catholic	6afe0fdd-384f-4fba-8bb6-f96335606a68
71	bad	good	good	good	good	Bepanda	married	housewife	secondary	1.59	80	31.6443	Obesity of class I	0	0	0	0	-1	-1	0	0	12	IUD			0	1	1	0	3 to 4	0	4 to 5 time	3 to 4 time	more than4 time	never or rarely	more than1.5 litter	-1	0	0	never or rarely	rarely	2	ever	many time	one time	25 - 34	1	Catholic	38a00f13-b8d9-4177-925c-f1e727e50e5d
[truncated: 17 more columns]
